# Supplementary material for: Analysis of the Actions of RARγ Agonists on Growing Osteochondromas in a Mouse Model
Source: Int J Mol Sci. 2024 Jul 11;25(14):7610. doi: 10.3390/ijms25147610 (PMC11277217; doi:10.3390/ijms25147610)
Supplement: Supplementary file 1 [file ijms-25-07610-s001.zip]

Archive with 2 entries (2 files):
- ijms-3081768-supplementary-IPA canonical pathway analysis_Garcia.xlsx
- ijms-3081768-supplementary-Supplementary figures and tables_Garcia.pdf
