# Supplementary material for: Analysis of the Actions of RARγ Agonists on Growing Osteochondromas in a Mouse Model
Source: Int J Mol Sci. 2024 Jul 11;25(14):7610. doi: 10.3390/ijms25147610 (PMC11277217; doi:10.3390/ijms25147610)
Supplement: Supplementary file 1 [file ijms-25-07610-s001.zip › ijms-3081768-supplementary-IPA canonical pathway analysis_Garcia.xlsx]

## Sheet: Canonical pathway_pal-treated
¬© 2000-2023 QIAGEN. All rights reserved.
IPA canonical pathway analysis in the differentially expressed genes in palovaroten-treated AxinCreER;Ext1f/f chondrocytes to untreated AxinCreER;Ext1f/f chondrocytes
Ingenuity Canonical Pathways	-log(p-value)	Ratio	z-score	Molecules
Hepatic Fibrosis / Hepatic Stellate Cell Activation	23.7	0.407	NaN	A2M,ACTA2,AGT,CD14,CERT1,COL10A1,COL11A1,COL11A2,COL13A1,COL15A1,COL16A1,COL18A1,COL1A1,COL1A2,COL22A1,COL25A1,COL26A1,COL27A1,COL2A1,COL3A1,COL4A3,COL4A5,COL4A6,COL5A1,COL5A3,COL6A1,COL6A2,COL6A3,COL6A5,COL8A1,COL9A1,COL9A2,COL9A3,CSF1,CXCL3,EDNRA,EDNRB,EGF,EGFR,FGF1,FN1,HGF,IFNAR1,IFNAR2,IFNGR1,IGF1,IGFBP3,IL1R1,IL1RAPL1,IL4R,KDR,LAMA1,LBP,LEPR,LY96,MMP13,MMP2,MMP9,MYH1,MYH10,MYH14,MYH8,NGFR,PD…
Axonal Guidance Signaling	18.5	0.263	NaN	ABL1,ABLIM1,ACE,ADAM11,ADAM12,ADAM23,ADAM9,ADAMTS1,ADAMTS12,ADAMTS15,ADAMTS17,ADAMTS3,ADAMTS4,ADAMTS5,ADAMTS7,ADAMTS9,ARHGEF12,ARPC5L,BMP3,BMP5,BMP6,CXCL12,DPYSL2,EFNA4,EFNB1,EFNB2,EFNB3,EGF,EPHA4,EPHA5,EPHA7,EPHB3,FZD1,FZD10,FZD3,FZD9,GIT1,GLIS1,GNA14,GNAL,GNAO1,GNAT2,GNB5,HHIP,IGF1,ITGA5,ITGA6,ITGA7,ITGA8,ITGA9,ITGAM,ITGB2,ITGB3,ITGB4,ITSN1,L1CAM,LINGO1,MICAL1,MKNK1,MMP10,MMP11,MMP12,MMP13,MMP1…
Role of Osteoclasts in Rheumatoid Arthritis Signaling Pathway	16.7	0.299	1.179	ADAM11,ADAM12,ADAM23,ADAM9,ATF4,CAMK4,CERT1,COL10A1,COL11A1,COL11A2,COL13A1,COL15A1,COL16A1,COL18A1,COL1A1,COL1A2,COL22A1,COL25A1,COL26A1,COL27A1,COL2A1,COL3A1,COL4A3,COL4A5,COL4A6,COL5A1,COL5A3,COL6A1,COL6A2,COL6A3,COL6A5,COL8A1,COL9A1,COL9A2,COL9A3,CREB3L1,CREB5,CSF1,CSF1R,FNBP1,FRZB,IKBKE,IL1R1,IL1RAPL1,ITGA5,ITGB3,LCP2,MAP3K14,MAP3K5,MMP10,MMP11,MMP12,MMP13,MMP14,MMP15,MMP19,MMP2,MMP27,MMP28,…
Pulmonary Fibrosis Idiopathic Signaling Pathway	15.4	0.285	1.251	ACTA2,ACVR2B,ADAMTS1,BBC3,BIRC5,CAV1,CCN4,CERT1,COL10A1,COL11A1,COL11A2,COL13A1,COL15A1,COL16A1,COL18A1,COL1A1,COL1A2,COL22A1,COL25A1,COL26A1,COL27A1,COL2A1,COL3A1,COL4A3,COL4A5,COL4A6,COL5A1,COL5A3,COL6A1,COL6A2,COL6A3,COL6A5,COL8A1,COL9A1,COL9A2,COL9A3,CXCL12,EDNRA,EFNB2,EGFR,EIF4EBP1,EPHB3,F2R,FGF18,FGFR3,FGFR4,FGFRL1,FN1,FZD1,FZD10,FZD3,FZD9,HES1,JAG1,MMP10,MMP11,MMP12,MMP13,MMP14,MMP15,MMP19…
GP6 Signaling Pathway	14.6	0.394	-1.155	APBB1IP,CERT1,COL10A1,COL11A1,COL11A2,COL13A1,COL15A1,COL16A1,COL18A1,COL1A1,COL1A2,COL22A1,COL25A1,COL26A1,COL27A1,COL2A1,COL3A1,COL4A3,COL4A5,COL4A6,COL5A1,COL5A3,COL6A1,COL6A2,COL6A3,COL6A5,COL8A1,COL9A1,COL9A2,COL9A3,FYB1,ITGB3,ITPR1,LAMA1,LAMA2,LAMA5,LAMB1,LAMB3,LAMC3,LCP2,LYN,PIK3R1,PIK3R3,PIK3R5,PLCG2,PRKCB,PRKCZ,PRKD1,SYK,VAV3
HIF1Œ± Signaling	13.5	0.317	3	ADM,ADRA1B,BMP6,CAMK1D,CAMK2A,CAMK2B,CAMK4,CCNG2,CDKN1A,CYBB,EGF,EGLN3,EIF4EBP1,GPI,HGF,HK3,HMOX1,HSPA1A/HSPA1B,Hspa1b,HSPA2,HSPA5,HSPA9,IGF1,KDR,LDHB,MKNK1,MKNK2,MMP10,MMP11,MMP12,MMP13,MMP14,MMP15,MMP19,MMP2,MMP27,MMP28,MMP8,MMP9,NCF1,NCF2,NOX4,P4HTM,PDGFC,PIK3R1,PIK3R3,PIK3R5,PLCG2,PPP3CC,PRKCB,PRKCZ,PRKD1,RAC2,RAF1,RAN,RASD1,RORC,SERPINE1,SLC2A3,SLC2A4,SLC2A5,TF,TGFA,TGFB2,VEGFB,VEGFC
Osteoarthritis Pathway	13.2	0.301	2.292	ADAMTS4,ADAMTS5,ALPL,ANXA2,ATF4,BGLAP,CASP1,CASP3,CASP6,CCN4,CNMD,COL10A1,COL2A1,CREB3L1,CREB5,DLX5,EPAS1,FGF18,FGFR3,FN1,FRZB,FZD1,FZD10,FZD3,FZD9,GLIS1,HES1,HTRA1,IHH,IL1R1,IL1RAPL1,ITGA5,ITGA6,ITGA7,ITGA8,ITGA9,ITGAM,ITGB2,ITGB3,ITGB4,JAG1,LRP1,MATN3,MMP10,MMP12,MMP13,MMP9,NOTCH1,P2RX7,PDGFC,PPARG,PPARGC1A,PRKAA2,PRKAB2,PTCH1,PTH1R,PTHLH,REL,S1PR3,SLC39A8,SMAD3,SOX9,SP7,SPHK1,SPP1,TIMP3,TLR2,T…
Wound Healing Signaling Pathway	11.2	0.278	0	ACTA2,ACVR2B,CERT1,COL10A1,COL11A1,COL11A2,COL13A1,COL15A1,COL16A1,COL18A1,COL1A1,COL1A2,COL22A1,COL25A1,COL26A1,COL27A1,COL2A1,COL3A1,COL4A3,COL4A5,COL4A6,COL5A1,COL5A3,COL6A1,COL6A2,COL6A3,COL6A5,COL8A1,COL9A1,COL9A2,COL9A3,EGF,EGFR,FN1,HBEGF,IFNGR1,IL17D,IL1R1,IL1RAPL1,ITGA6,ITGB4,LAMA1,LAMA2,LAMA5,LAMB1,LAMB3,LIF,MAP3K14,MMP10,MMP8,MMP9,NFKBIA,NGFR,PDGFC,PDGFD,PF4,RAF1,RASD1,SHC3,SNAI2,TGFA,T…
EIF2 Signaling	10.8	0.283	-1.947	ACTA2,ATF3,ATF4,ATF5,DDIT3,EIF2B3,EIF2S2,EIF3C,HSPA5,MYC,NOX4,PIK3R1,PIK3R3,PIK3R5,PPP1R15A,RAF1,RASD1,RPL12,RPL13A,RPL14,RPL15,RPL17,RPL21,RPL22,Rpl22l1,RPL27A,RPL30,RPL31,Rpl34 (includes others),RPL35,RPL35A,Rpl36,Rpl36a,RPL37,RPL38,RPL39,Rpl39l,RPL4,RPL41,RPLP0,RPLP2,RPS11,RPS12,RPS13,RPS14,RPS15A,RPS17,RPS18,RPS19,RPS2,RPS20,RPS23,RPS24,RPS25,RPS26,RPS27A,RPS27L,RPS28,RPS5,RPS7,RPS8,RPSA,SREB…
Hepatic Fibrosis Signaling Pathway	10.6	0.234	2.907	ACTA2,ACVR2B,AGT,ATF4,CACNA1C,CACNA1D,CACNB2,CACNB3,CACNB4,CACNG4,CASP3,COL10A1,COL11A2,COL18A1,COL1A1,COL1A2,COL2A1,COL3A1,COL5A3,CREB3L1,CREB5,CSNK1E,CYBB,EDNRA,FNBP1,FZD1,FZD10,FZD3,FZD9,GLIS1,IKBKE,IL1R1,IL1RAPL1,IRAK2,IRAK3,ITGA5,ITGA6,ITGA7,ITGA8,ITGA9,ITGAM,ITGB2,ITGB3,ITGB4,KDR,KLF9,LEPR,LRP1,MMP13,MYC,MYLK,NCF1,NCF2,NFKBIA,NGFR,NOX4,PDGFC,PDGFD,PDGFRA,PDGFRB,PIK3R1,PIK3R3,PIK3R5,PLCG2,PP…
RAR Activation	9.88	0.228	2.222	ACVR2B,ADCY2,ADCY4,ADCY6,ADH7,Akr1c14,ATF4,CAMK2A,CAMK2B,CDKN1A,CDKN2B,CITED2,COL10A1,COL1A1,COL1A2,COL3A1,CREB3L1,CREB5,CSF2RB,CYP26A1,DHRS3,DHRS9,DLK1,DUSP1,EGF,ENPP1,FNBP1,GATA6,GDPD1,GNA14,GNAT2,GRIA1,HOXA3,HOXA4,HOXA5,HOXC4,IGFBP3,IL17D,ITGB3BP,KIT,KLF2,LAMB1,LIF,LIPE,MEIS2,MMP11,MMP13,MMP2,MMP8,MMP9,MPPED2,NFATC1,NR2F1,NR2F2,NRIP1,NRIP2,PDE10A,PDE11A,PDE1C,PDE4B,PDE5A,PDE7B,PDE8A,PHF10,PIK3…
Pulmonary Healing Signaling Pathway	9.82	0.286	3.046	ACKR3,BMPR1B,CCNB1,CDC25C,CELA1,CXCL12,DLK1,EGF,EGFR,FRK,FZD1,FZD10,FZD3,FZD9,HBEGF,IDH2,JAG1,KDR,LYN,MMP10,MMP11,MMP12,MMP13,MMP14,MMP15,MMP19,MMP2,MMP27,MMP28,MMP8,MMP9,MYC,NFATC1,NFKBIA,NGFR,NOTCH1,NOTCH2,PDGFC,PRKAA2,PRKAB2,PRKCB,PRKCZ,PRKD1,RAF1,RASD1,TGFB2,THBS1,TLR2,TLR4,TNFRSF11B,TNFRSF1B,VEGFB,VEGFC,WNT11,WNT2B,WNT4,WNT9A
Tumor Microenvironment Pathway	9.26	0.291	3.677	ARG1,CD44,CFLAR,COL1A1,COL1A2,COL3A1,CSF1,CSPG4,CXCL12,EGF,FGF1,FGF13,FGF18,FGF21,FN1,HGF,HLA-E,IGF1,ITGA5,ITGB3,LEPR,MAP3K14,MMP10,MMP11,MMP12,MMP13,MMP14,MMP15,MMP19,MMP2,MMP27,MMP28,MMP8,MMP9,MYC,PDGFC,PDGFD,PIK3R1,PIK3R3,PIK3R5,PLAU,RAF1,RASD1,REL,SLC1A4,SLC2A3,SLC2A4,SPP1,TGFB2,TIAM1,VEGFB,VEGFC
Pathogen Induced Cytokine Storm Signaling Pathway	8.73	0.229	2.061	C3,CASP1,CASP3,Ccl2,CCL3L3,Ccl6,Ccl7,CD163,CERT1,COL10A1,COL11A1,COL11A2,COL13A1,COL15A1,COL16A1,COL18A1,COL1A1,COL1A2,COL22A1,COL25A1,COL26A1,COL27A1,COL2A1,COL3A1,COL4A3,COL4A5,COL4A6,COL5A1,COL5A3,COL6A1,COL6A2,COL6A3,COL6A5,COL8A1,COL9A1,COL9A2,COL9A3,CSF2RB,CXCL12,CXCL2,Cxcl3,CXCL3,CXCL6,GSDMD,HLA-DMB,IFIH1,IFNAR1,IFNAR2,IFNGR1,IL12RB1,IL17D,IL1R1,IL1RAPL1,IRF1,LIF,MAPK4,MYC,NGFR,P2RX7,PDGFC…
Cardiac Hypertrophy Signaling (Enhanced)	8.46	0.207	2.085	ACE,ACVR2B,ADCY2,ADCY4,ADCY6,ADRA1B,AGT,AKAP13,ATP2A3,CACNA1C,CACNA1D,CACNB2,CACNB3,CACNB4,CACNG4,CAMK2A,CAMK2B,CSF2RB,CYBB,DIAPH3,EDNRA,EDNRB,EIF2B3,EIF4EBP1,ENPP1,FGF1,FGF13,FGF18,FGF21,FGFR3,FGFR4,FGFRL1,FZD1,FZD10,FZD3,FZD9,GDPD1,GNA14,GNB5,HDAC7,HSPB1,IFNAR1,IFNLR1,IGF1,IKBKE,IL12RB1,IL17D,IL17RB,IL17RD,IL1R1,IL20RA,IL4R,ITGA5,ITGA6,ITGA7,ITGA8,ITGA9,ITGAM,ITGB2,ITGB3,ITGB4,ITPR1,ITPR3,LIF,M…
S100 Family Signaling Pathway	8.1	0.189	4.469	ABCB1,ACKR3,ADGRA2,ADGRB2,ADGRD1,ADGRE5,ADGRG2,ADGRL3,ADGRV1,ADORA1,ADORA2A,ADRA1B,AGTR2,ANXA2,ATF4,AVPR1A,BCL3,C5AR1,C5AR2,CACNA1C,CACNA1D,CACNA1G,CACNA1H,CACNB2,CACNB3,CACNB4,CACNG4,CALCRL,CAMK2A,CAMK2B,CASP3,CD36,CDKN1A,CELSR2,CREB3L1,CREB5,CYBB,CYSLTR2,EDNRA,EDNRB,EGF,EGFR,EREG,ETV4,F2R,FGFR3,FGFR4,FGFRL1,FPR1,FZD1,FZD10,FZD3,FZD9,GABBR1,GPR137C,GPR146,GPR161,GPR176,GPR179,GPR27,GPR37,GPR45,G…
Inhibition of Matrix Metalloproteases	7.76	0.487	-2.183	A2M,ADAM12,HSPG2,LRP1,MMP10,MMP11,MMP12,MMP13,MMP14,MMP15,MMP19,MMP2,MMP27,MMP28,MMP8,MMP9,THBS2,TIMP1,TIMP3
Colorectal Cancer Metastasis Signaling	6.89	0.232	3.394	ADCY2,ADCY4,ADCY6,ARRB1,BIRC5,CASP3,EGF,EGFR,FNBP1,FZD1,FZD10,FZD3,FZD9,GNA14,GNAL,GNAO1,GNAT2,GNB5,IFNGR1,JAK3,LRP1,MMP10,MMP11,MMP12,MMP13,MMP14,MMP15,MMP19,MMP2,MMP27,MMP28,MMP8,MMP9,MYC,PDGFC,PIK3R1,PIK3R3,PIK3R5,PTGER1,PTGER4,RAC2,RALGDS,RASD1,REL,RHOB,RHOBTB1,RHOBTB2,RHOC,RHOD,RHOJ,RHOU,SMAD3,TGFB2,TLR2,TLR4,TLR5,TLR8,VEGFB,VEGFC,WNT11,WNT2B,WNT4,WNT9A
Molecular Mechanisms of Cancer	6.84	0.204	NaN	ABL1,ACVR2B,ADCY2,ADCY4,ADCY6,ARHGEF12,ARHGEF2,ARHGEF4,AURKA,BBC3,BCL2L11,BMP3,BMP5,BMP6,BMPR1B,CAMK2A,CAMK2B,CASP3,CASP6,CCND2,CCNE2,CDC25C,CDK1,CDK17,CDKN1A,CDKN2B,CFLAR,CHEK1,CHEK2,E2F2,E2F8,FANCD2,FNBP1,FZD1,FZD10,FZD3,FZD9,GAB2,GNA14,GNAL,GNAO1,GNAT2,GNB5,HDAC7,HIPK2,IHH,ITGA5,ITGA6,ITGA7,ITGA8,ITGA9,ITGAM,ITGB2,ITGB3,ITGB4,JAK3,LRP1,MAP3K5,MYC,NAIP,NFKBIA,NOTCH1,PAK3,PIK3R1,PIK3R3,PIK3R5,PR…
CREB Signaling in Neurons	6.78	0.191	3.161	ACKR3,ADCY2,ADCY4,ADCY6,ADGRA2,ADGRB2,ADGRD1,ADGRE5,ADGRG2,ADGRL3,ADGRV1,ADORA1,ADORA2A,ADRA1B,AGTR2,ATF4,AVPR1A,BMP6,BMPR1B,C5AR1,C5AR2,CACNA1C,CACNA1D,CACNA1G,CACNA1H,CACNB2,CACNB3,CACNB4,CACNG4,CALCRL,CAMK2A,CAMK2B,CAMK4,CELSR2,CREB3L1,CREB5,CYSLTR2,EDNRA,EDNRB,EGF,EGFR,F2R,FGFR3,FGFR4,FPR1,FZD1,FZD10,FZD3,FZD9,GABBR1,GNA14,GNAL,GNAO1,GNAT2,GNB5,GPR137C,GPR146,GPR161,GPR176,GPR179,GPR27,GPR37,…
G-Protein Coupled Receptor Signaling	6.21	0.182	3.029	ACKR3,ADCY2,ADCY4,ADCY6,ADGRA2,ADGRB2,ADGRD1,ADGRE5,ADGRG2,ADGRL3,ADGRV1,ADORA1,ADORA2A,ADRA1B,AGTR2,AMOT,ARRB1,ATF4,AVPR1A,C5AR1,C5AR2,CALCRL,CAMK2A,CAMK2B,CAMK4,CARD10,CELSR2,CREB3L1,CREB5,CYSLTR2,DUSP1,DUSP4,EDNRA,EDNRB,ENPP1,EYA2,F2R,FPR1,FZD1,FZD10,FZD3,FZD9,GABBR1,GDPD1,GNA14,GNAL,GNAO1,GNAT2,GNB5,GPR137C,GPR146,GPR161,GPR176,GPR179,GPR27,GPR37,GPR45,GPR84,GPR85,GPR88,GPRC5A,GPRC5B,HCAR1,HC…
Sphingosine-1-phosphate Signaling	6.02	0.283	1.671	ACER3,ADCY2,ADCY4,ADCY6,CASP1,CASP3,CASP6,FNBP1,NAAA,PDGFC,PDGFD,PDGFRA,PDGFRB,PIK3R1,PIK3R3,PIK3R5,PLCD1,PLCD3,PLCD4,PLCG2,PLCL1,RAC2,RHOB,RHOBTB1,RHOBTB2,RHOC,RHOD,RHOJ,RHOU,S1PR1,S1PR3,SMPD2,SMPD3,SPHK1
Glioblastoma Multiforme Signaling	5.86	0.251	2.744	CCND2,CCNE2,CDKN1A,E2F2,E2F8,EGF,EGFR,FNBP1,FZD1,FZD10,FZD3,FZD9,IGF1,ITPR1,ITPR3,MYC,PDGFC,PDGFD,PDGFRA,PDGFRB,PIK3R1,PIK3R3,PIK3R5,PLCD1,PLCD3,PLCD4,PLCG2,PLCL1,RAC2,RAF1,RASD1,RHOB,RHOBTB1,RHOBTB2,RHOC,RHOD,RHOJ,RHOU,SHC3,WNT11,WNT2B,WNT4,WNT9A
Myelination Signaling Pathway	5.81	0.211	1.806	ACVR2B,ARHGAP12,ARHGAP6,ATF4,BMP3,BMP5,BMP6,BMPR1B,CHD7,CREB3L1,CREB5,EGFR,EIF4EBP1,FASN,FGFR3,FGFR4,FGFRL1,FRK,FZD1,FZD10,FZD3,FZD9,GLIS1,GPR37,HDAC7,ID4,IDI1,IGF1,ITGA6,ITGB2,ITGB3,ITGB4,LAMA1,LAMA2,LAMA5,LAMB1,LAMB3,LAMC3,LINGO1,LYN,MTHFD2,NDRG1,NFATC1,NFATC4,NGFR,NOTCH1,NOTCH2,NTF3,NTRK2,PDGFC,PDGFD,PDGFRA,PDGFRB,PIK3R1,PIK3R3,PIK3R5,PLCG2,PPP3CC,RAF1,RAPGEF3,RASD1,SMAD3,SOX8,SREBF1,WNT11,WNT…
Superpathway of Cholesterol Biosynthesis	5.81	0.483	3.742	ACAT2,CYP51A1,DHCR24,DHCR7,FDFT1,FDPS,HMGCS1,HSD17B7,IDI1,LSS,MVD,NSDHL,PMVK,TM7SF2
Serotonin Receptor Signaling	5.75	0.194	2.201	ADCY2,ADCY4,ADCY6,ADRA1B,ARRB1,ATF4,BST1,CACNA1C,CACNA1D,CACNA1G,CACNA1H,CACNB2,CACNB3,CACNB4,CACNG4,CAMK2A,CAMK2B,CASP3,CAV1,CAV2,CCNE2,CD38,CD44,CREB3L1,CREB5,EIF4EBP1,F13A1,FNBP1,FRK,GCH1,GNA14,GNAL,GNAO1,GNB5,GPR37,HMOX1,ITGB3,KCNH2,KCNN1,KCNN4,LIPE,LYN,MAOB,MAP3K5,MMP2,MMP9,MPDZ,MYC,MYLK,NFKBIA,PAK3,PIK3R1,PIK3R3,PIK3R5,PLA2G12A,PLA2G2E,PLA2G5,PLA2G7,PLAAT1,PLCD1,PLCD3,PLCD4,PLCG2,PLCL1,PLD4…
Neutrophil Extracellular Trap Signaling Pathway	5.69	0.201	4.025	ARG2,C1QA,C1QB,CAMP,CASP1,CASP3,CASP6,CD14,CERT1,COL10A1,COL11A1,COL11A2,COL13A1,COL15A1,COL16A1,COL18A1,COL1A1,COL1A2,COL22A1,COL25A1,COL26A1,COL27A1,COL2A1,COL3A1,COL4A3,COL4A5,COL4A6,COL5A1,COL5A3,COL6A1,COL6A2,COL6A3,COL6A5,COL8A1,COL9A1,COL9A2,COL9A3,CYBB,FPR1,FRK,GSDMD,IFNAR1,ITGAM,ITGB2,ITPR1,ITPR3,LYN,MMP2,MMP9,NCF1,NCF2,NOX4,PF4,PIK3R1,PIK3R3,PIK3R5,PLA2G12A,PLA2G2E,PLA2G5,PLA2G7,PLAAT1,…
mTOR Signaling	5.68	0.234	0.894	EIF3C,EIF4EBP1,FNBP1,HMOX1,PDGFC,PIK3R1,PIK3R3,PIK3R5,PLD4,PPM1L,PRKAA2,PRKAB2,PRKCB,PRKCZ,PRKD1,PRR5,PRR5L,RAC2,RASD1,RHOB,RHOBTB1,RHOBTB2,RHOC,RHOD,RHOJ,RHOU,RPS11,RPS12,RPS13,RPS14,RPS15A,RPS17,RPS18,RPS19,RPS2,RPS20,RPS23,RPS24,RPS25,RPS26,RPS27A,RPS27L,RPS28,RPS5,RPS6KA2,RPS7,RPS8,RPSA,VEGFB,VEGFC
Phagosome Formation	5.57	0.178	3.877	ACKR3,ADGRA2,ADGRB2,ADGRD1,ADGRE5,ADGRG2,ADGRL3,ADGRV1,ADORA1,ADORA2A,ADRA1B,AGTR2,APBB1IP,ARPC5L,AVPR1A,C3,C5AR1,C5AR2,CALCRL,CD14,CD36,CELSR2,CLEC4D,CLEC4E,COLEC12,CYSLTR2,EDNRA,EDNRB,ELMO1,ELMO3,F2R,FN1,FPR1,FZD1,FZD10,FZD3,FZD9,GAB2,GABBR1,GPR137C,GPR146,GPR161,GPR176,GPR179,GPR27,GPR37,GPR45,GPR84,GPR85,GPR88,GPRC5A,GPRC5B,HCAR1,HMOX1,ITGA5,ITGA6,ITGA7,ITGA8,ITGA9,ITGAM,ITGB2,ITGB3,ITGB4,ITP…
Role of Macrophages, Fibroblasts and Endothelial Cells in Rheumatoid Arthritis	5.56	0.208	NaN	ADAMTS4,ATF4,C5AR1,CAMK2A,CAMK2B,CEBPG,CREB3L1,CREB5,CSF1,CSNK1E,CXCL12,DKK3,FN1,FRZB,FZD1,FZD10,FZD3,FZD9,GNAO1,IKBKE,IL16,IL17RB,IL1R1,IL1RAPL1,IRAK2,IRAK3,LRP1,MAP3K14,MMP13,MYC,NFATC1,NFATC4,NFKBIA,NGFR,PDGFC,PDGFD,PIK3R1,PIK3R3,PIK3R5,PLCD1,PLCD3,PLCD4,PLCG2,PLCL1,PPP3CC,PRKCB,PRKCZ,PRKD1,RAF1,RASD1,SFRP2,SOCS3,TLR2,TLR4,TLR5,TLR8,TNFRSF11B,TNFRSF1B,TNFSF11,TRAF1,TRAF3IP2,TRAF4,VCAM1,VEGFB,V…
Leukocyte Extravasation Signaling	5.53	0.238	3.904	ABL1,ACTA2,AFDN,ARHGAP12,ARHGAP6,CD44,CLDN11,CLDN15,CLDN2,CXCL12,CYBB,EDIL3,ITGAM,ITGB2,JAM2,MMP10,MMP11,MMP12,MMP13,MMP14,MMP15,MMP19,MMP2,MMP27,MMP28,MMP8,MMP9,NCF1,NCF2,PIK3R1,PIK3R3,PIK3R5,PLCG2,PRKCB,PRKCZ,PRKD1,RAC2,RAP1GAP,RAPGEF3,RASSF5,SIPA1,TEC,TIMP1,TIMP3,VAV3,VCAM1
ID1 Signaling Pathway	5.39	0.234	2.48	ACVR2B,ATF3,AURKA,BCL3,Bhlhe41,BIRC5,BMPR1B,CAV1,CDC20,CDKN1A,CHRNB1,EGF,EGFR,FGFR3,FGFR4,FGFRL1,FN1,FRK,ID1,KIF11,LIF,LIFR,LYN,MCAM,MMP2,MMP9,MYC,NGFR,PDGFC,PIK3R1,PIK3R3,PIK3R5,PLXNB1,PTGER4,RAF1,RAP1GAP,RASD1,RHOC,SEMA4C,SMAD3,TGFB2,TGFBR3,TGM2,TNFRSF11B,TNFRSF1B,VEGFB,VEGFC
Semaphorin Neuronal Repulsive Signaling Pathway	5.34	0.253	-0.507	Acan,ARHGEF12,CD44,CSPG4,DPYSL2,DPYSL3,DPYSL4,GUCY1A2,ITGA5,ITGA6,ITGA7,ITGA8,ITGA9,ITGAM,ITGB2,ITGB3,ITGB4,MICAL1,NRP1,NRP2,PAK3,PDE4B,PIK3R1,PIK3R3,PIK3R5,PLCG2,PLXNA2,PLXNA3,PLXNB1,PLXND1,Ppp1r12b,PRKG2,SEMA3E,SEMA3F,SEMA4D,SEMA5A,SEMA6C,SEMA6D
Production of Nitric Oxide and Reactive Oxygen Species in Macrophages	5.28	0.236	2.846	APOB,APOE,ARG2,CAT,CLU,CYBB,FNBP1,IFNGR1,IKBKE,IRF1,JAK3,MAP3K12,MAP3K14,MAP3K15,MAP3K5,MAP3K6,MAP3K8,NCF1,NCF2,NFKBIA,NGFR,PIK3R1,PIK3R3,PIK3R5,PLCG2,PPM1L,PPP1R14C,PPP1R3C,PRKCB,PRKCZ,PRKD1,RAC2,REL,RHOB,RHOBTB1,RHOBTB2,RHOC,RHOD,RHOJ,RHOU,SPI1,TLR2,TLR4,TNFRSF11B,TNFRSF1B
STAT3 Pathway	5.21	0.259	0	BMP6,BMPR1B,CDKN1A,CISH,CSF2RB,EGF,EGFR,FGFR3,FGFR4,HGF,IFNAR1,IFNLR1,IGF1,IL12RB1,IL17RB,IL17RD,IL1R1,IL20RA,IL4R,KDR,MAP3K12,MAP3K21,MYC,NGFR,NTRK2,PDGFRA,PDGFRB,PIM1,RAF1,RASD1,SOCS3,SOCS5,TGFA,TGFB2,TGFBR3
Coronavirus Pathogenesis Pathway	5.21	0.23	3.539	ABL1,ACE,ADAM9,AGT,AR,ATF4,BCL2L11,CASP1,CASP3,CCNE2,DDIT3,E2F2,E2F8,EEF1A2,HDAC7,IFNAR1,IFNAR2,KNG1,NFKBIA,RBL1,REL,RIGI,RPS11,RPS12,RPS13,RPS14,RPS15A,RPS17,RPS18,RPS19,RPS2,RPS20,RPS23,RPS24,RPS25,RPS26,RPS27A,RPS27L,RPS28,RPS5,RPS7,RPS8,RPSA,SERPINE1,SMAD3,STAT2,STING1
Role of Osteoblasts, Osteoclasts and Chondrocytes in Rheumatoid Arthritis	5.2	0.224	NaN	ACVR2B,ADAMTS4,ADAMTS5,ALPL,BGLAP,BMP3,BMP5,BMP6,BMPR1B,COL1A1,CSF1,CSF1R,CSNK1E,DKK3,DLX5,FRZB,FZD1,FZD10,FZD3,FZD9,IGF1,IKBKE,IL1R1,IL1RAPL1,ITGA5,ITGB3,LRP1,MAP3K14,MAP3K5,MMP13,MMP14,MMP8,NAIP,NFATC1,NFATC4,NFKBIA,NGFR,PIK3R1,PIK3R3,PIK3R5,PPP3CC,SFRP2,SP7,SPP1,TNFRSF11B,TNFRSF1B,TNFSF11,WNT11,WNT2B,WNT4,WNT9A
Protein Kinase A Signaling	5.19	0.195	-0.762	ADCY2,ADCY4,ADCY6,ADD3,AKAP12,AKAP13,AKAP7,ATF4,CAMK2A,CAMK2B,CDC25C,CDKN3,CREB3L1,CREB5,CREM,DUSP1,DUSP10,DUSP15,DUSP4,DUSP8,ENPP1,EYA1,EYA2,FLNA,FLNB,FLNC,GDPD1,GNB5,IHH,ITPR1,ITPR3,KDELR2,KDELR3,LIPE,MPPED2,MYH10,MYLK,NFATC1,NFATC4,NFKBIA,NGFR,NTN1,PDE10A,PDE11A,PDE1C,PDE4B,PDE5A,PDE7B,PDE8A,PLCD1,PLCD3,PLCD4,PLCG2,PLCL1,PPP1R14C,PPP1R1B,PPP1R3C,PPP3CC,PRKCB,PRKCZ,PRKD1,PTCH1,PTPN1,PTPN13,Ptpr…
Role of Chondrocytes in Rheumatoid Arthritis Signaling Pathway	5.18	0.255	1.667	ADAMTS4,ADAMTS5,CASP1,CASP3,CEBPG,CFLAR,CXCL12,FN1,IL17RB,IL1R1,IL1RAPL1,ITGA5,LRP1,MMP10,MMP11,MMP12,MMP13,MMP14,MMP15,MMP19,MMP2,MMP27,MMP28,MMP8,MMP9,NGFR,PDGFC,PLAU,PPP3CC,PRKAA2,PRKAB2,TLR2,TNFRSF11B,TNFRSF1B,VEGFB,VEGFC
Thrombin Signaling	5.03	0.222	0.686	ADCY2,ADCY4,ADCY6,ARHGEF10L,ARHGEF12,ARHGEF2,ARHGEF26,ARHGEF28,ARHGEF37,ARHGEF4,CAMK1D,CAMK2A,CAMK2B,CAMK4,EGF,EGFR,F2R,FNBP1,GATA6,GNA14,GNAL,GNAO1,GNAT2,GNB5,ITPR1,ITPR3,MYLK,PIK3R1,PIK3R3,PIK3R5,PLCD1,PLCD3,PLCD4,PLCG2,PLCL1,Ppp1r12b,PRKCB,PRKCZ,PRKD1,RAC2,RAF1,RASD1,REL,RHOB,RHOBTB1,RHOBTB2,RHOC,RHOD,RHOJ,RHOU
White Adipose Tissue Browning Pathway	4.98	0.254	1.414	ADCY2,ADCY4,ADCY6,ATF4,CACNA1C,CACNA1D,CACNA1G,CACNA1H,CACNB2,CACNB3,CACNB4,CACNG4,CAMP,CREB3L1,CREB5,DIO2,FGF21,FGFR3,FGFR4,FGFRL1,FOXC2,GUCY1A2,ITPR1,ITPR3,KDR,LDHB,LIPE,NPR1,PPARG,PPARGC1A,PRKAA2,PRKAB2,PRKG2,RARB,THRA
Bladder Cancer Signaling	4.98	0.267	0.378	ABL1,CDKN1A,E2F2,EGF,EGFR,FGF1,FGF13,FGF18,FGF21,FGFR3,HDAC7,MMP10,MMP11,MMP12,MMP13,MMP14,MMP15,MMP19,MMP2,MMP27,MMP28,MMP8,MMP9,MYC,PDGFC,RAF1,RASD1,RBL1,THBS1,VEGFB,VEGFC
IL-8 Signaling	4.85	0.224	3.781	CCND2,CYBB,EGFR,EIF4EBP1,FNBP1,GNA14,GNAL,GNAO1,GNAT2,GNB5,HBEGF,HMOX1,IKBKE,IRAK2,IRAK3,ITGAM,ITGB2,ITGB3,KDR,MAP4K4,MMP2,MMP9,NCF1,NCF2,NFKBIA,NOX4,PDGFC,PIK3R1,PIK3R3,PIK3R5,PLD4,PRKCB,PRKCZ,PRKD1,RAC2,RAF1,RASD1,RHOB,RHOBTB1,RHOBTB2,RHOC,RHOD,RHOJ,RHOU,VCAM1,VEGFB,VEGFC
HOTAIR Regulatory Pathway	4.83	0.239	2.137	AR,CD44,CDKN1A,COL1A1,COL1A2,COL3A1,IRF1,JAM2,MEX3B,MMP10,MMP11,MMP12,MMP13,MMP14,MMP15,MMP19,MMP2,MMP27,MMP28,MMP8,MMP9,MYC,NFKBIA,PCDH10,PCDHB5,PIK3R1,PIK3R3,PIK3R5,REL,RHOC,SNAI2,SPP1,TLR4,TWIST1,TWIST2,WNT11,WNT2B,WNT4,WNT9A
Sertoli Cell-Sertoli Cell Junction Signaling	4.72	0.214	2.219	A2M,ACTA2,AFDN,AR,ATF4,CDH11,CDH6,CLDN11,CLDN15,CLDN2,CLINT1,COL4A3,CREB3L1,CREB5,EGFR,EPN2,GJA1,IL1R1,IL1RAPL1,ITGA6,JAM2,JUP,LAMA1,LAMA2,LAMA5,LAMB1,LAMB3,LAMC3,MAP3K12,MAP3K14,MAP3K15,MAP3K5,MAP3K6,MAP3K8,NECTIN2,NGFR,PAK3,PIK3R1,PIK3R3,PIK3R5,RAB8B,RAF1,RASD1,SPTB,TIMP1,TNFRSF11B,TNFRSF1B,TUBA1A,TUBA8,TUBB,TUBB2A,TUBB2B
Glutaminergic Receptor Signaling Pathway (Enhanced)	4.72	0.2	0.62	ADCY2,ADCY4,ADCY6,ATF4,CACNA1C,CACNA1D,CACNA1G,CACNA1H,CACNB2,CACNB3,CACNB4,CACNG4,CAMK2A,CAMK2B,CAMK4,CREB3L1,CREB5,DGKH,DGKK,GABBR1,GABRB2,GLS,GLUL,GNAL,GNAO1,GOT1,GRIA1,GRIK3,GRIK4,GRIN1,HMOX1,IKBKE,ITPR1,ITPR3,KCNK2,KCNK3,MKNK1,PIK3R1,PIK3R3,PIK3R5,PLA2G12A,PLA2G2E,PLA2G5,PLA2G7,PLAAT1,PLCD1,PLCD3,PLCD4,PLCG2,PLCL1,PLD4,PNPLA2,PPP3CC,PRKCB,PRKCZ,PRKD1,SCN1A,SCN2A,SLC1A1,SLC38A3,SLC38A4,SLC7A1…
IL-17A Signaling in Fibroblasts	4.72	0.287	-1	ACTA2,COL10A1,COL11A2,COL18A1,COL1A1,COL1A2,COL2A1,COL3A1,COL5A3,CXCL12,FN1,IKBKE,IL17RB,LOX,NFKBIA,NFKBIZ,P4HA2,P4HA3,PRKCB,REL,SERPINH1,TNFSF11,TRAF3IP2,VCAM1,ZC3H12A
Circadian Rhythm Signaling	4.71	0.209	NaN	ADCY2,ADCY4,ADCY6,ATF4,CACNA1C,CACNA1D,CACNA1G,CACNA1H,CACNB2,CACNB3,CACNB4,CACNG4,CAMK2A,CAMK2B,CIART,CIRBP,CREB3L1,CREB5,CSNK1E,CTH,EIF4EBP1,FRK,GNA14,GNB5,GRIA1,GRIN1,GUCY1A2,GUCY2C,HLF,ITPR1,ITPR3,LYN,MKNK1,MKNK2,MYC,NGFR,NOS1,NPR1,NPR3,NTRK2,PLCD1,PLCD3,PLCD4,PLCG2,PLCL1,PRKAA2,PRKAB2,PRKCB,PRKCZ,PRKD1,PRKG2,RAF1,RASD1,RORA,RORC,VIPR2
Human Embryonic Stem Cell Pluripotency	4.68	0.224	1.64	ACVR2B,BMP3,BMP5,BMP6,BMPR1B,FGFR3,FGFR4,FGFRL1,FZD1,FZD10,FZD3,FZD9,ID1,ID3,ID4,JAK3,KLF2,KLF4,LIF,LIFR,MYC,NOG,NTF3,NTRK2,PDGFC,PDGFD,PDGFRA,PDGFRB,PIK3R1,PIK3R3,PIK3R5,PRKCB,PRKCZ,PRKD1,RAF1,RASD1,SMAD3,SPHK1,TERT,TFCP2L1,TGFB2,WNT11,WNT2B,WNT4,WNT9A
Ferroptosis Signaling Pathway	4.67	0.252	1.061	ABCA1,ACSL4,AIFM2,ALOX12,ANGPTL4,ATF4,CARS1,CDKN1A,CHAC1,CTH,CTSB,CYBB,FANCD2,FDFT1,GCH1,GCLC,GSS,HMOX1,HSPB1,NOX4,PRKAA2,PRKAB2,RAF1,RASD1,RBL1,SLC1A5,SLC39A14,SLC39A8,SLC3A2,SLC7A11,STEAP3,TF,TFRC
Role of Osteoblasts in Rheumatoid Arthritis Signaling Pathway	4.67	0.213	3.221	ACVR2B,ALPL,BGLAP,BMP3,BMPR1B,COL1A1,CSNK1E,CTSB,CTSC,CTSV,CXCL12,DLX5,FRZB,FZD1,FZD10,FZD3,FZD9,IGF1,IL17D,JAK3,LIF,LRP1,MMP10,MMP11,MMP12,MMP13,MMP14,MMP15,MMP19,MMP2,MMP27,MMP28,MMP8,MMP9,PDGFC,PIK3R1,PIK3R3,PIK3R5,SFRP2,SP7,STAT2,TGFB2,TNFRSF11B,TNFSF11,TNFSF12,TNFSF8,VEGFB,VEGFC,WNT11,WNT2B,WNT4,WNT9A
Oxytocin Signaling Pathway	4.65	0.206	3.046	ABCC9,ARRB1,ATF4,ATP2B4,CACNA1C,CACNA1D,CACNB2,CACNB3,CACNB4,CACNG4,CAMKK1,CD36,CREB3L1,CREB5,CTH,EGFR,GJA1,GNAL,GNAO1,GNB5,GUCY1A2,GUCY2C,HSPB1,ITPR1,ITPR3,KCNT2,LIPE,MAPK4,MYH1,MYH10,MYH14,MYH8,MYLK,NFATC1,NPR1,NPR3,PIK3R1,PIK3R3,PIK3R5,PLA2G12A,PLA2G2E,PLA2G5,PNPLA2,PPARG,Ppp1r12b,PPP3CC,PRKAA2,PRKAB2,PRKCB,PRKCZ,PRKD1,PRKG2,PTGFR,RAF1,RASD1,REL,SHC3,TNFSF11
Regulation of eIF4 and p70S6K Signaling	4.62	0.228	0.378	EIF2B3,EIF2S2,EIF3C,EIF4EBP1,ITGA5,ITGA6,ITGA7,ITGA8,ITGA9,ITGAM,ITGB2,ITGB3,ITGB4,MKNK1,PIK3R1,PIK3R3,PIK3R5,PPM1L,PRKCZ,RAF1,RASD1,RPS11,RPS12,RPS13,RPS14,RPS15A,RPS17,RPS18,RPS19,RPS2,RPS20,RPS23,RPS24,RPS25,RPS26,RPS27A,RPS27L,RPS28,RPS5,RPS7,RPS8,RPSA
Kinetochore Metaphase Signaling Pathway	4.58	0.264	-3.138	AURKB,BIRC5,BUB1,CCNB1,CDC20,CDCA8,CDK1,CENPA,CENPE,CENPK,CENPN,ESPL1,KIF2C,KNL1,KNTC1,MASTL,NDC80,NEK2,NSL1,NUF2,PLK1,PPP1R14C,PPP1R3C,PTTG1,SKA3,SPC24,SPC25,TTK,ZWILCH
Glioma Invasiveness Signaling	4.58	0.301	2.357	CD44,F2R,FNBP1,HMMR,ITGB3,MMP2,MMP9,PIK3R1,PIK3R3,PIK3R5,PLAU,RAC2,RASD1,RHOB,RHOBTB1,RHOBTB2,RHOC,RHOD,RHOJ,RHOU,TIMP1,TIMP3
Cellular Effects of Sildenafil (Viagra)	4.54	0.24	NaN	ACTA2,ADCY2,ADCY4,ADCY6,CACNA1C,CACNA1D,CACNB2,CACNB3,CACNB4,CACNG4,GPR37,GUCY1A2,GUCY2C,ITPR1,ITPR3,KCNH2,KCNN1,KCNN4,MYH1,MYH10,MYH14,MYH8,MYLK,NPR1,PABPC4,PDE1C,PDE4B,PDE5A,PLCD1,PLCD3,PLCD4,PLCG2,PLCL1,Ppp1r12b,PRKG2,SLC4A10
Chronic Myeloid Leukemia Signaling	4.54	0.205	2.252	ABCB1,ABL1,ALOX12,AURKA,AURKB,BCL2L11,BIRC5,CCND2,CDKN1A,DYRK2,E2F2,E2F8,FZD1,FZD10,FZD3,FZD9,GAB2,GLIS1,HDAC7,HES1,IKBKE,KLF4,MECOM,MMP9,MYC,NFATC1,NFATC4,NOTCH1,NOTCH2,PIK3R1,PIK3R3,PIK3R5,PLCD1,PLCD3,PLCD4,PLCG2,PLCL1,PLK1,PPP3CC,PRKAA2,PRKAB2,PTCH1,PTPN13,RAC2,RAF1,RAN,RASD1,RBL1,REL,SMAD3,SPP1,TGFB2,TRIB2,WNT11,WNT2B,WNT4,WNT9A
Cholesterol Biosynthesis I	4.52	0.615	2.828	CYP51A1,DHCR24,DHCR7,FDFT1,HSD17B7,LSS,NSDHL,TM7SF2
Cholesterol Biosynthesis II (via 24,25-dihydrolanosterol)	4.52	0.615	2.828	CYP51A1,DHCR24,DHCR7,FDFT1,HSD17B7,LSS,NSDHL,TM7SF2
Cholesterol Biosynthesis III (via Desmosterol)	4.52	0.615	2.828	CYP51A1,DHCR24,DHCR7,FDFT1,HSD17B7,LSS,NSDHL,TM7SF2
Signaling by Rho Family GTPases	4.46	0.206	0.667	ACTA2,ARHGEF12,ARHGEF2,ARHGEF4,ARPC5L,CDC42EP1,CDH11,CDH6,CIT,CYBB,DES,DIAPH3,FNBP1,GNA14,GNAL,GNAO1,GNAT2,GNB5,ITGA5,ITGA6,ITGA7,ITGA8,ITGA9,ITGAM,ITGB2,ITGB3,ITGB4,MAP3K12,MAP3K21,MYLK,NCF1,NCF2,NOX4,PAK3,PIK3R1,PIK3R3,PIK3R5,PIP5K1B,PRKCZ,RAC2,RAF1,REL,RHOB,RHOBTB1,RHOBTB2,RHOC,RHOD,RHOJ,RHOU,SEPTIN11,SEPTIN4,SEPTIN6,SEPTIN8,WASF1,WASF3
Immunogenic Cell Death Signaling Pathway	4.44	0.278	1.8	ATF4,CASP1,CASP3,CFLAR,DAPK2,DDIT3,FPR1,Gzmc,HSPA1A/HSPA1B,Hspa1b,HSPA2,HSPA5,HSPA9,IFNAR1,IFNAR2,IFNGR1,LRP1,NGFR,P2RX7,P2RY2,PANX1,STING1,TLR4,TNFRSF11B,TNFRSF1B
Breast Cancer Regulation by Stathmin1	4.43	0.175	3.2	ACKR3,ADGRA2,ADGRB2,ADGRD1,ADGRE5,ADGRG2,ADGRL3,ADGRV1,ADORA1,ADORA2A,ADRA1B,AGTR2,ARHGEF12,ARHGEF2,ARHGEF4,ATF4,AURKA,AURKB,AVPR1A,BMP6,C5AR1,C5AR2,CALCRL,CAMK1D,CAMK2A,CAMK2B,CAMK4,CCND2,CDK1,CELSR2,CREB3L1,CREB5,CYSLTR2,E2F2,E2F8,EDNRA,EDNRB,EGF,F2R,FPR1,FZD1,FZD10,FZD3,FZD9,GABBR1,GNB5,GPR137C,GPR146,GPR161,GPR176,GPR179,GPR27,GPR37,GPR45,GPR84,GPR85,GPR88,GPRC5A,GPRC5B,HCAR1,HGF,IGF1,LGR5,LP…
Type II Diabetes Mellitus Signaling	4.35	0.235	1.886	ACSL4,CACNA1C,CACNA1D,CACNA1G,CACNA1H,CACNB2,CACNB3,CACNB4,CACNG4,CD36,IKBKE,ITPR1,ITPR3,MAP3K14,MAP3K5,NFKBIA,NGFR,PIK3R1,PIK3R3,PIK3R5,PPARG,PRKAA2,PRKAB2,PRKCB,PRKCZ,PRKD1,REL,SLC27A1,SLC27A6,SLC2A4,SMPD2,SMPD3,SOCS3,SOCS5,TNFRSF11B,TNFRSF1B
Glioma Signaling	4.29	0.248	1.342	ABL1,CAMK1D,CAMK2A,CAMK2B,CAMK4,CCND2,CDKN1A,CDKN2B,E2F2,E2F8,EGF,EGFR,HDAC7,IDH1,IDH2,IGF1,PDGFC,PDGFD,PDGFRA,PDGFRB,PIK3R1,PIK3R3,PIK3R5,PLCG2,PRKCB,PRKCZ,PRKD1,RAF1,RASD1,RBL1,TGFA
Ephrin Receptor Signaling	4.29	0.218	0.471	ABL1,ARPC5L,ATF4,CREB3L1,CREB5,CXCL12,EFNA4,EFNB1,EFNB2,EFNB3,EGF,EPHA4,EPHA5,EPHA7,EPHB3,FGF1,GNA14,GNAL,GNAO1,GNAT2,GNB5,GRIN1,ITGA5,ITGA6,ITGA7,ITGA8,ITGA9,ITGAM,ITGB2,ITGB3,ITGB4,ITSN1,MAP3K14,MAP4K4,NGEF,PAK3,PDGFC,PDGFD,PTPN13,RAC2,RAF1,RASD1,VEGFB,VEGFC
Microautophagy Signaling Pathway	4.28	0.231	-0.707	CERT1,CHMP4C,COL10A1,COL11A1,COL11A2,COL13A1,COL15A1,COL16A1,COL18A1,COL1A1,COL1A2,COL22A1,COL25A1,COL26A1,COL27A1,COL2A1,COL3A1,COL4A3,COL4A5,COL4A6,COL5A1,COL5A3,COL6A1,COL6A2,COL6A3,COL6A5,COL8A1,COL9A1,COL9A2,COL9A3,PRKAA2,PRKAB2,PSMB10,PSMB8,PSME1,SEC23A,VPS37B
Semaphorin Signaling in Neurons	4.25	0.311	NaN	ARHGEF12,DPYSL2,DPYSL3,DPYSL4,FNBP1,NRP1,PAK3,PLXNA2,PLXNA3,PLXNB1,RAC2,RHOB,RHOBTB1,RHOBTB2,RHOC,RHOD,RHOJ,RHOU,SEMA4D
Gap Junction Signaling	4.17	0.217	NaN	ACTA2,ADCY2,ADCY4,ADCY6,BGLAP,CAV1,CCN3,CSNK1E,CTH,DBN1,EGF,EGFR,GJA1,GJC1,GJC3,GRIA1,GRIK3,GUCY1A2,GUCY2C,ITPR1,ITPR3,NPR1,NPR3,PIK3R1,PIK3R3,PIK3R5,PLCD1,PLCD3,PLCD4,PLCG2,PLCL1,PPP3CC,PRKCB,PRKCZ,PRKD1,PRKG2,RAF1,RASD1,TUBA1A,TUBA8,TUBB,TUBB2A,TUBB2B
Endothelin-1 Signaling	4.06	0.216	0.973	ADCY2,ADCY4,ADCY6,CASP1,CASP3,CASP6,EDNRA,EDNRB,GNA14,GNAL,GNAO1,GNAT2,GUCY1A2,GUCY2C,HMOX1,ITPR1,ITPR3,MAPK4,MYC,NOS1,NPR1,PIK3R1,PIK3R3,PIK3R5,PLA2G12A,PLA2G2E,PLA2G5,PLA2G7,PLAAT1,PLCD1,PLCD3,PLCD4,PLCG2,PLCL1,PLD4,PNPLA2,PRKCB,PRKCZ,PRKD1,RAF1,RASD1,SHC3
Actin Cytoskeleton Signaling	4.05	0.205	0.962	ACTA2,ARHGAP24,ARHGEF12,ARHGEF4,ARPC5L,CD14,DIAPH3,EGF,F2R,FGF1,FGF13,FGF18,FGF21,FLNA,FN1,GIT1,IQGAP2,IQGAP3,ITGA5,ITGA6,ITGA7,ITGA8,ITGA9,ITGAM,ITGB2,ITGB3,ITGB4,KNG1,LBP,MYH1,MYH10,MYH14,MYH8,MYLK,PAK3,PDGFC,PDGFD,PIK3R1,PIK3R3,PIK3R5,PIP5K1B,Ppp1r12b,RAC2,RAF1,RASD1,TIAM1,TLN2,TTN,VAV3,WASF1
Sperm Motility	4.04	0.202	0.655	ABL1,CACNA1G,CACNA1H,CSF1R,DDR1,EGFR,EPHA4,EPHA5,EPHB3,FGFR3,FGFR4,FLT3LG,FRK,GNA14,GNAL,GNAO1,GNAT2,GNB5,GUCY1A2,ITPR1,ITPR3,JAK3,KDR,KIT,LYN,NPPC,NPR1,NTRK2,PDE1C,PDE4B,PDGFRA,PDGFRB,PEAK1,PLA2G12A,PLA2G2E,PLA2G5,PLA2G7,PLAAT1,PLCD1,PLCD3,PLCD4,PLCG2,PLCL1,PNPLA2,PRKCB,PRKCZ,PRKD1,PRKG2,RET,STYK1,SYK,TEC
LXR/RXR Activation	4.03	0.244	0.816	ABCA1,ABCG1,AGT,APOB,APOE,ARG2,C3,C4A/C4B,CD14,CD36,CLU,CYP51A1,FASN,FDFT1,IL1R1,IL1RAPL1,KNG1,LBP,LDLR,LY96,MMP9,MYLIP,NGFR,REL,SERPINF1,SREBF1,TF,TLR4,TNFRSF11B,TNFRSF1B
tRNA Charging	4.02	0.359	-3.742	AARS1,CARS1,EPRS1,FARSB,GARS1,IARS1,LARS1,NARS1,RARS2,SARS1,TARS1,VARS1,WARS1,YARS1
Endocannabinoid Cancer Inhibition Pathway	3.98	0.231	-0.87	ADCY2,ADCY4,ADCY6,ATF3,ATF4,CASP1,CASP3,CASP6,CCND2,CCNE2,CDKN1A,CREB3L1,CREB5,DDIT3,GNAL,GNAO1,MMP2,MYC,NOS1,PDGFC,PIK3R1,PIK3R3,PIK3R5,PRKAA2,PRKAB2,RAF1,SMPD2,SMPD3,SNAI2,TRIB3,TWIST1,TWIST2,VEGFB,VEGFC
Senescence Pathway	3.9	0.194	1.941	ACVR2B,ASXL3,ATF3,CACNA1C,CACNA1D,CACNB2,CACNB3,CACNB4,CACNG4,CAPN5,CAPN6,CAT,CBX7,CCNB1,CCNB2,CCND2,CCNE2,CDC25C,CDK1,CDKN1A,CDKN2B,CHEK1,CHEK2,DHCR24,E2F2,E2F8,EIF4EBP1,GADD45A,GADD45B,GADD45G,HBP1,HIPK2,IKBKE,ITPR3,MAPK4,MCU,NFATC1,NFATC4,PDK4,PHF19,PIK3R1,PIK3R3,PIK3R5,PPM1L,PPP3CC,PRKCZ,RAF1,RASD1,RASSF5,RBL1,Saa3,SERPINE1,SMAD3,STING1,TGFB2,TGFBR3,TLR2,ZFP36L1
Caveolar-mediated Endocytosis Signaling	3.88	0.28	NaN	ABL1,ACTA2,CAV1,CD55,EGF,EGFR,FLNA,FLNB,FLNC,HLA-E,ITGA5,ITGA6,ITGA7,ITGA8,ITGA9,ITGAM,ITGB2,ITGB3,ITGB4,ITSN1,PTPN1
Iron homeostasis signaling pathway	3.87	0.234	NaN	ATP6V0A4,ATP6V1G1,ATP6V1G2,BMP3,BMP5,BMP6,BMPR1B,CD163,CP,CYBRD1,EGF,EGFR,EPAS1,ERFE,GDF15,HFE,HMOX1,HP,HSPA9,JAK3,LRP1,LYRM4,PDGFRA,PDGFRB,SLC11A1,SLC39A14,SMAD3,STEAP3,TCIRG1,TF,TFR2,TFRC
Nitric Oxide Signaling in the Cardiovascular System	3.84	0.242	2.132	ARG2,ATP2A3,CACNA1C,CACNA1D,CACNB2,CACNB3,CACNB4,CACNG4,CAV1,GUCY1A2,GUCY2C,ITPR1,ITPR3,KDR,KNG1,NPR1,PDE1C,PDE5A,PDGFC,PIK3R1,PIK3R3,PIK3R5,PRKCB,PRKCZ,PRKD1,PRKG2,SLC7A1,VEGFB,VEGFC
cAMP-mediated signaling	3.84	0.203	0.617	ADCY2,ADCY4,ADCY6,ADORA1,ADORA2A,AGTR2,AKAP12,AKAP13,AKAP7,ATF4,CAMK1D,CAMK2A,CAMK2B,CAMK4,CREB3L1,CREB5,CREM,DUSP1,DUSP4,ENPP1,FPR1,GABBR1,GDPD1,GNAL,GNAO1,MC5R,MPPED2,NPR3,PDE10A,PDE11A,PDE1C,PDE4B,PDE5A,PDE7B,PDE8A,PPP3CC,PTGER4,PTH1R,RAF1,RAP1GAP,RAPGEF3,RGS10,RGS12,RGS4,S1PR1,S1PR3,SMPDL3B,VIPR2
Pancreatic Adenocarcinoma Signaling	3.83	0.238	1.147	ABL1,BIRC5,CCNE2,CDKN1A,CDKN2B,E2F2,E2F8,EGF,EGFR,HBEGF,HDAC7,HMOX1,JAK3,MMP9,NOTCH1,PDGFC,PIK3R1,PIK3R3,PIK3R5,PLD4,RAD51,RAF1,RALGDS,RBL1,REL,SMAD3,TGFA,TGFB2,VEGFB,VEGFC
Œ≥-glutamyl Cycle	3.8	0.583	-0.378	ANPEP,CHAC1,GCLC,GGCT,GGT1,GGT5,GSS
Cachexia Signaling Pathway	3.79	0.185	2.668	ACVR2B,ADCY2,ADCY4,ADCY6,AGT,AZGP1,CAPN5,CAPN6,CASP1,CASP3,CASP6,EIF2B3,EIF2S2,ERN1,FBXO21,FBXO32,GABARAPL1,GDF11,GDF15,HSPA1A/HSPA1B,Hspa1b,HSPA2,HSPA5,HSPA9,IFNGR1,IGF1,IGFBP3,IKBKE,IL17D,IL1R1,IL1RAPL1,INHBE,LIF,LIFR,LIPE,NGFR,NOX4,PHGDH,PIK3R1,PIK3R3,PIK3R5,PNPLA2,PPARG,PRKAA2,PRKAB2,PRKCB,PRKCZ,PRKD1,PSMB10,PSMB8,PSME1,PTH1R,PTHLH,S1PR1,SLC2A4,SMAD3,SOCS3,STAT2,TGFB2,TGFBR3,TLR4,TLR8,TNFRSF1…
LPS/IL-1 Mediated Inhibition of RXR Function	3.76	0.198	0	ABCA1,ABCB1,ABCB9,ABCC3,ABCC4,ABCG1,ACOX2,ACSL4,ALDH18A1,ALDH1L1,ALDH1L2,ALDH2,ALDH3A1,APOE,CAT,CD14,CHST15,CHST2,CHST3,Cyp2d22,CYP3A7,FABP4,FMO1,FMO2,GSTM1,GSTM2,GSTM5,GSTO1,HMGCS1,HS3ST1,HS6ST1,HS6ST2,IL1R1,IL1RAPL1,LBP,LY96,MAOB,MGMT,MGST1,MGST2,NGFR,PAPSS2,PPARGC1A,SLC27A1,SLC27A6,SMOX,SREBF1,TLR4,TNFRSF11B,TNFRSF1B,WSCD2
Complement System	3.67	0.351	1.897	C1QA,C1QB,C1R,C1S,C3,C4A/C4B,C5AR1,C6,CD55,CFH,ITGAM,ITGB2,SERPING1
Xenobiotic Metabolism Signaling	3.58	0.19	NaN	ABCB1,ABCC3,AHR,ALDH18A1,ALDH1L1,ALDH1L2,ALDH2,ALDH3A1,CAMK1D,CAMK2A,CAMK2B,CAMK4,CAT,CHST15,CHST2,CHST3,CITED2,CYP1B1,CYP3A7,FMO1,FMO2,GCLC,GSTM1,GSTM2,GSTM5,GSTO1,HMOX1,HS3ST1,HS6ST1,HS6ST2,MAOB,MAP3K12,MAP3K14,MAP3K15,MAP3K5,MAP3K6,MAP3K8,MGMT,MGST1,MGST2,NQO1,NRIP1,PIK3R1,PIK3R3,PIK3R5,PPARGC1A,PPM1L,PRKCB,PRKCZ,PRKD1,RAF1,RASD1,REL,SMOX,SRA1,WSCD2
Activin Inhibin Signaling Pathway	3.54	0.203	-0.905	ACVR2B,CCND2,CDKN1A,COL10A1,COL11A2,COL18A1,COL1A1,COL1A2,COL2A1,COL3A1,COL5A3,EGLN3,FBXO32,FST,FSTL3,IKBKE,IL1R1,IL1RAPL1,LIPE,MAPK4,MMP2,NFATC1,NFKBIA,NGFR,PAX1,PIK3R1,PIK3R3,PIK3R5,PMEPA1,PNPLA2,PPARG,SERPINE1,SMAD3,SNAI2,TGFB2,TGFBR3,TGIF2,TLR2,TLR4,TLR5,TLR8,TNFRSF11B,TNFRSF1B,TRIM63
Synaptic Long Term Depression	3.54	0.207	1.808	CACNA1C,CACNA1D,CACNA1G,CACNA1H,CACNB2,CACNB3,CACNB4,CACNG4,CTH,GNA14,GNAL,GNAO1,GNAT2,GRIA1,GUCY1A2,GUCY2C,IGF1,ITPR1,ITPR3,LYN,NOS1,NPR1,NPR3,PLA2G12A,PLA2G2E,PLA2G5,PLA2G7,PLAAT1,PLCD1,PLCD3,PLCD4,PLCG2,PLCL1,PNPLA2,PPM1L,PRKCB,PRKCZ,PRKD1,PRKG2,RAF1,RASD1
RAC Signaling	3.51	0.226	1.213	ANK1,ARPC5L,CD44,CYBB,IQGAP2,IQGAP3,ITGA5,ITGA6,ITGA7,ITGA8,ITGA9,ITGAM,ITGB2,ITGB3,ITGB4,NCF1,NCF2,NOX4,PAK3,PIK3R1,PIK3R3,PIK3R5,PIP5K1B,PRKCZ,RAC2,RAF1,RASD1,REL,SH3RF1,TIAM1,WASF1
Neuroinflammation Signaling Pathway	3.46	0.186	3.175	ACVR2B,ATF4,BIRC5,CASP1,CASP3,CD200,CD80,CFLAR,CREB3L1,CREB5,CSF1R,CXCL12,CYBB,FZD1,GABBR1,GABRB2,GLS,GLUL,GRIA1,GRIN1,HLA-DMB,HLA-E,HMOX1,IFNGR1,IKBKE,IL1R1,IRAK2,IRAK3,JAK3,MAPK4,MMP9,NAIP,NCF1,NCF2,NFATC1,NFATC4,NOX4,NTF3,P2RX7,PIK3R1,PIK3R3,PIK3R5,PLA2G12A,PLA2G2E,PLA2G5,PLCG2,PPP3CC,RAC2,REL,S100B,SLC6A12,SYK,TGFB2,TGFBR3,TLR2,TLR4,TLR5,TLR8,VCAM1
Acetylcholine Receptor Signaling Pathway	3.43	0.206	0.949	ADAM9,ADCY2,ADCY4,ADCY6,ATF4,CACNA1C,CACNA1D,CACNA1G,CACNA1H,CACNB2,CACNB3,CACNB4,CACNG4,CAMK2A,CAMK2B,CASP1,CASP3,CASP6,CHRNB1,CREB3L1,CREB5,GNA14,GNAL,GNAO1,HMOX1,ITPR1,ITPR3,KCNJ2,NGFR,PIK3R1,PIK3R3,PIK3R5,PLCD1,PLCD3,PLCD4,PLCG2,PLCL1,PRKCB,PRKCZ,PRKD1
Regulation of the Epithelial-Mesenchymal Transition Pathway	3.38	0.205	NaN	EGF,EGFR,FGF1,FGF13,FGF18,FGF21,FGFR3,FGFR4,FGFRL1,FOXC2,FZD1,FZD10,FZD3,FZD9,HGF,JAG1,JAK3,LOX,MMP2,MMP9,NOTCH1,NOTCH2,PDGFD,PDGFRB,PIK3R1,PIK3R3,PIK3R5,RAF1,RASD1,REL,SMAD3,SNAI2,TGFB2,TWIST1,TWIST2,WNT11,WNT2B,WNT4,WNT9A,ZEB2
Germ Cell-Sertoli Cell Junction Signaling	3.38	0.212	NaN	A2M,ACTA2,AFDN,CLINT1,EPN2,FNBP1,ITGA6,JUP,LAMC3,MAP3K12,MAP3K14,MAP3K15,MAP3K5,MAP3K6,MAP3K8,NECTIN2,PAK3,PIK3R1,PIK3R3,PIK3R5,RAB8B,RAC2,RASD1,RHOB,RHOBTB1,RHOBTB2,RHOC,RHOD,RHOJ,RHOU,TGFB2,TUBA1A,TUBA8,TUBB,TUBB2A,TUBB2B
GŒ±q Signaling	3.38	0.212	0.962	ADRA1B,AVPR1A,FNBP1,GNA14,GNAL,GNAO1,GNAT2,GNB5,HMOX1,IKBKE,ITPR1,ITPR3,NFATC1,NFATC4,NFKBIA,PIK3R1,PIK3R3,PIK3R5,PLCG2,PLD4,PPP3CC,PRKCB,PRKCZ,PRKD1,RAC2,RAF1,REL,RGS16,RGS4,RHOB,RHOBTB1,RHOBTB2,RHOC,RHOD,RHOJ,RHOU
Macropinocytosis Signaling	3.34	0.263	1.508	CD14,CSF1,CSF1R,EGF,HGF,ITGA5,ITGB2,ITGB3,ITGB4,PDGFC,PDGFD,PIK3R1,PIK3R3,PIK3R5,PLCG2,PRKCB,PRKCZ,PRKD1,RASD1,USP6NL
Estrogen Receptor Signaling	3.33	0.176	2.75	ADCY2,ADCY4,ADCY6,AGT,ARG2,ATF4,CACNA1C,CACNA1D,CACNB2,CACNB3,CACNB4,CACNG4,CAV1,CDKN1A,CREB3L1,CREB5,EGF,EGFR,EIF2B3,EIF4EBP1,FBXO32,GNA14,GNAL,GNAO1,GNAT2,GNB5,HES1,IGF1,JAK3,LEPR,MCU,MDK,MED30,MMP10,MMP11,MMP12,MMP13,MMP14,MMP15,MMP19,MMP2,MMP27,MMP28,MMP8,MMP9,MYC,NOTCH1,NRIP1,PDGFC,PIK3R1,PIK3R3,PIK3R5,PLCD1,PLCD3,PLCD4,PLCG2,PLCL1,PPARGC1A,Ppp1r12b,PRKAA2,PRKAB2,PRKCB,PRKCZ,PRKD1,RAF1,RASD1…
Cell Cycle: G2/M DNA Damage Checkpoint Regulation	3.28	0.3	1.604	ABL1,AURKA,CCNB1,CCNB2,CDC25C,CDK1,CDKN1A,CHEK1,CHEK2,CKS2,GADD45A,HIPK2,PKMYT1,PLK1,TOP2A
Sertoli Cell Germ Cell Junction Signaling Pathway (Enhanced)	3.27	0.195	1.18	A2M,ACTA2,AFDN,ARPC5L,CAMK2B,CLDN11,CLDN15,CLDN2,CXADR,GJA1,GUCY1A2,IL1R1,IL1RAPL1,ITGA6,JAM2,JUP,LAMA1,LAMA2,LAMA5,LAMB1,LAMB3,LAMC3,MAP3K12,MAP3K14,MAP3K15,MAP3K5,MAP3K6,MAP3K8,MMP2,MMP8,MMP9,NECTIN2,NGFR,PIK3R1,PIK3R3,PIK3R5,PPM1L,PRKAA2,PRKAB2,PRKG2,RAC2,RASD1,SMAD3,TGFB2,TNFRSF11B,TNFRSF1B
Acute Phase Response Signaling	3.26	0.205	0.626	A2M,AGT,C1QA,C1QB,C1R,C1S,C3,C4A/C4B,CP,FN1,HMOX1,HP,IKBKE,IL1R1,ITIH2,LBP,MAP3K14,MAP3K5,NFKBIA,NGFR,OSMR,PIK3R1,PIK3R3,RAF1,RASD1,RBP1,RBP3,REL,Saa3,SERPINA3,SERPINE1,SERPINF1,SERPING1,SOCS3,SOCS5,TF,TNFRSF11B,TNFRSF1B
Regulation of the Epithelial Mesenchymal Transition by Growth Factors Pathway	3.23	0.203	2.959	DOCK10,EGF,EGFR,FGF1,FGF13,FGF18,FGF21,FGFR3,FGFR4,FGFRL1,FOXC2,HGF,IKBKE,JAK3,MEST,MMP2,MMP9,NGFR,PDGFC,PDGFD,PDGFRA,PDGFRB,PIK3R1,PIK3R3,PIK3R5,RAF1,RASD1,REL,SHC3,SMAD3,SNAI2,TGFB2,TNFRSF11B,TNFRSF1B,TNFSF11,TNFSF12,TNFSF8,TWIST1,ZEB2
Dopamine-DARPP32 Feedback in cAMP Signaling	3.21	0.204	0.557	ADCY2,ADCY4,ADCY6,ATF4,ATP2A3,CACNA1C,CACNA1D,CACNB2,CACNB3,CACNB4,CACNG4,CAMK4,CAMKK1,CREB3L1,CREB5,CREM,CSNK1E,GRIN1,GUCY1A2,ITPR1,ITPR3,KCNJ15,KCNJ2,NOS1,PLCD1,PLCD3,PLCD4,PLCG2,PLCL1,PPM1L,PPP1R14C,PPP1R1B,PPP1R3C,PPP3CC,PRKCB,PRKCZ,PRKD1,PRKG2
Integrin Signaling	3.19	0.198	1.715	ABL1,ACTA2,ARHGAP26,ARPC5L,ASAP1,CAPN5,CAPN6,CAV1,FNBP1,GIT1,ITGA5,ITGA6,ITGA7,ITGA8,ITGA9,ITGAM,ITGB2,ITGB3,ITGB4,MYLK,PAK3,PARVA,PIK3R1,PIK3R3,PIK3R5,PLCG2,Ppp1r12b,RAC2,RAF1,RASD1,RHOB,RHOBTB1,RHOBTB2,RHOC,RHOD,RHOJ,RHOU,TLN2,TSPAN2,TSPAN6,TSPAN7,TTN
VDR/RXR Activation	3.18	0.256	-0.333	BGLAP,CAMP,CD14,CDKN1A,COL13A1,CYP24A1,GADD45A,HES1,HR,IGFBP3,KLF4,PRKCB,PRKCZ,PRKD1,SEMA3B,SERPINB1,SPP1,TGFB2,THBD,TNFSF11
Neuropathic Pain Signaling in Dorsal Horn Neurons	3.17	0.238	0	CAMK1D,CAMK2A,CAMK2B,CAMK4,GPR37,GRIA1,GRIN1,ITPR1,ITPR3,KCNH2,KCNN1,KCNN4,NTRK2,PIK3R1,PIK3R3,PIK3R5,PLCD1,PLCD3,PLCD4,PLCG2,PLCL1,PRKCB,PRKCZ,PRKD1
DHCR24 Signaling Pathway	3.16	0.219	2.921	AGT,APOB,APOE,AR,C3,C4A/C4B,CASP3,CLU,CYP51A1,DHCR24,DHCR7,HMOX1,IGF1,KNG1,PDGFC,PDGFD,PIK3R1,PIK3R3,PIK3R5,PRKCB,PRKCZ,PRKD1,RASD1,SERPINF1,SOX9,SREBF1,TF,THRA,TM7SF2,VCAM1
Apelin Liver Signaling Pathway	3.15	0.37	-1.897	AGT,COL10A1,COL11A2,COL18A1,COL1A1,COL1A2,COL2A1,COL3A1,COL5A3,PDGFRB
eNOS Signaling	3.14	0.212	3.272	ADCY2,ADCY4,ADCY6,CASP3,CAV1,CCNA2,CHRNB1,GUCY1A2,HSPA1A/HSPA1B,Hspa1b,HSPA2,HSPA5,HSPA9,ITPR1,ITPR3,KDR,KNG1,LPAR2,LPAR4,LPAR6,PDGFC,PIK3R1,PIK3R3,PIK3R5,PLCG2,PRKAA2,PRKAB2,PRKCB,PRKCZ,PRKD1,SLC7A1,VEGFB,VEGFC
PTEN Signaling	3.08	0.212	-0.447	BCL2L11,BMPR1B,CASP3,CDKN1A,EGFR,FGFR3,FGFR4,IKBKE,ITGA5,ITGA6,ITGA7,ITGA8,ITGA9,ITGAM,ITGB2,ITGB3,ITGB4,KDR,NGFR,NTRK2,PDGFRA,PDGFRB,PIK3R1,PIK3R3,PIK3R5,PREX2,PRKCZ,RAC2,RAF1,RASD1,REL,TGFBR3
Apelin Adipocyte Signaling Pathway	3.06	0.242	0.229	ADCY2,ADCY4,ADCY6,CAT,CYBB,GPX3,GPX7,GSTM1,GSTM2,Gstt1,LIPE,MAPK4,MGST1,MGST2,NCF1,NCF2,NOX4,PPARGC1A,PRKAA2,PRKAB2,PTGES,RAC2
Intrinsic Prothrombin Activation Pathway	3.06	0.31	-3.317	COL10A1,COL11A2,COL18A1,COL1A1,COL1A2,COL2A1,COL3A1,COL5A3,F13A1,KLK10,KLK8,KNG1,THBD
Synaptogenesis Signaling Pathway	3.06	0.181	3.051	ADCY2,ADCY4,ADCY6,AFDN,APOE,ARPC5L,ATF4,CACNB2,CACNB3,CACNB4,CAMK2A,CAMK2B,CDH11,CDH6,COMP,CPLX2,CREB3L1,CREB5,EFNA4,EFNB1,EFNB2,EFNB3,EIF4EBP1,EPHA4,EPHA5,EPHA7,EPHB3,GRIA1,GRIN1,ITPR1,ITSN1,LRP1,LYN,NLGN2,NRXN2,NTRK2,PIK3R1,PIK3R3,PIK3R5,PLCG2,RAF1,RASD1,SHC3,STX1A,SYT12,SYT17,SYT6,SYT7,SYT8,THBS1,THBS2,THBS3,THBS4,TIAM1,UNC13A,VLDLR,WASF1
Adipogenesis pathway	3.06	0.216	-1.095	ACVR2B,BMPR1B,BSCL2,DDIT3,DLK1,EBF1,FABP4,FGF1,FGFR3,FGFR4,FGFRL1,FOXC2,FZD1,FZD10,FZD3,FZD9,HDAC7,LPIN1,NFATC4,NR2F2,PPARG,RBP1,SAP30,SAP30L,SLC2A4,SMAD3,SOX9,SREBF1,TXNIP,ZNF423
Atherosclerosis Signaling	3.05	0.218	NaN	ALOX12,APOB,APOE,CD36,CLU,COL10A1,COL11A2,COL18A1,COL1A1,COL1A2,COL2A1,COL3A1,COL5A3,CSF1,CXCL12,ITGB2,MMP13,MMP9,PDGFC,PDGFD,PLA2G12A,PLA2G2E,PLA2G5,PLA2G7,PLAAT1,PNPLA2,REL,TNFSF12,VCAM1
Superpathway of Serine and Glycine Biosynthesis I	3.04	0.8	-2	PHGDH,PSAT1,SHMT1,SHMT2
Agranulocyte Adhesion and Diapedesis	3	0.195	NaN	ACKR3,ACTA2,C5AR1,Ccl2,CCL3L3,Ccl6,Ccl7,CD34,CLDN11,CLDN15,CLDN2,CXCL12,CXCL2,Cxcl3,CXCL3,CXCL6,FN1,IL1R1,ITGA5,ITGB2,MMP10,MMP11,MMP12,MMP13,MMP14,MMP15,MMP19,MMP2,MMP27,MMP28,MMP8,MMP9,MYH1,MYH10,MYH14,MYH8,PF4,Podxl,PODXL2,Ppbp,VCAM1
TR/RXR Activation	2.99	0.219	2.646	BCL3,CAMK4,CCNA2,COL6A3,DAPK2,DIO2,DIO3,FASN,HP,ITGA5,ITGB3,KLF9,LDLR,ME1,NXPH2,PDGFC,PIK3R1,PIK3R3,PIK3R5,PPARG,PPARGC1A,RCAN2,SREBF1,STRBP,SYT12,THRA,VEGFB,VEGFC
Amyotrophic Lateral Sclerosis Signaling	2.98	0.224	2.065	CACNA1C,CACNA1D,CACNB2,CACNB3,CACNB4,CACNG4,CAPN5,CAPN6,CASP1,CASP3,CAT,GLUL,GRIA1,GRIK3,GRIK4,GRIN1,IGF1,NAIP,NOS1,PDGFC,PIK3R1,PIK3R3,PIK3R5,SSR4,VEGFB,VEGFC
Factors Promoting Cardiogenesis in Vertebrates	2.97	0.209	0.365	ACVR2B,ATF4,BMP3,BMP5,BMP6,BMPR1B,CAMK2A,CAMK2B,CREB3L1,CREB5,FZD1,FZD10,FZD3,FZD9,LRP1,MYC,NOG,NOX4,PLCD1,PLCD3,PLCD4,PLCG2,PLCL1,PRKCB,PRKCZ,PRKD1,TGFB2,TGFBR3,WNT11,WNT2B,WNT4,WNT9A
Natural Killer Cell Signaling	2.96	0.197	3.893	COL10A1,COL11A2,COL18A1,COL1A1,COL1A2,COL2A1,COL3A1,COL5A3,HLA-E,HSPA1A/HSPA1B,Hspa1b,HSPA2,HSPA5,HSPA9,IL12RB1,JAK3,LCP2,MAP3K12,MAP3K14,MAP3K15,MAP3K5,MAP3K6,MAP3K8,NECTIN2,NFATC1,NFATC4,PAK3,PIK3R1,PIK3R3,PIK3R5,PLCG2,RAC2,RAF1,RASD1,RASSF5,REL,SYK,ULBP1,VAV3
Adrenomedullin signaling pathway	2.92	0.196	1.567	ADCY2,ADCY4,ADCY6,ADM,C3,CALCRL,CASP3,CFH,CTH,GNA14,GPR37,GUCY1A2,GUCY2C,ITPR1,ITPR3,KCNH2,KCNN1,KCNN4,MAPK4,MMP2,MYLK,NPR1,NPR3,PIK3R1,PIK3R3,PIK3R5,PLCD1,PLCD3,PLCD4,PLCG2,PLCL1,PPARG,PRKG2,RAF1,RAMP2,RASD1,REL,SHC3,TTN
ILK Signaling	2.83	0.194	0.898	ACTA2,ATF4,CASP3,CREB3L1,CREB5,FBLIM1,FLNA,FLNB,FLNC,FN1,FNBP1,ITGB2,ITGB3,ITGB4,LIMS2,MMP9,MYC,MYH1,MYH10,MYH14,MYH8,PARVA,PDGFC,PIK3R1,PIK3R3,PIK3R5,PPM1L,RAC2,REL,RHOB,RHOBTB1,RHOBTB2,RHOC,RHOD,RHOJ,RHOU,SNAI2,VEGFB,VEGFC
Granulocyte Adhesion and Diapedesis	2.79	0.196	NaN	ACKR3,C5AR1,Ccl2,CCL3L3,Ccl6,Ccl7,CLDN11,CLDN15,CLDN2,CXCL12,CXCL2,Cxcl3,CXCL3,CXCL6,FPR1,IL1R1,IL1RAPL1,ITGAM,ITGB2,MMP10,MMP11,MMP12,MMP13,MMP14,MMP15,MMP19,MMP2,MMP27,MMP28,MMP8,MMP9,NGFR,PF4,Ppbp,TNFRSF11B,TNFRSF1B,VCAM1
Netrin Signaling	2.78	0.25	1	ABLIM1,CACNA1C,CACNA1D,CACNA1G,CACNA1H,CACNB2,CACNB3,CACNB4,CACNG4,ITPR1,ITPR3,NFATC1,NFATC4,NTN1,PPP3CC,RAC2,UNC5B,UNC5C
Folate Transformations I	2.7	0.556	-1.342	MTHFD1L,MTHFD2,MTHFD2L,SHMT1,SHMT2
CLEAR Signaling Pathway	2.69	0.179	-0.283	ATF4,ATP6V0A4,ATP6V1G1,ATP6V1G2,BMP6,BMPR1B,CASTOR1,CLN3,CREB3L1,CREB5,CTSB,EGF,EGFR,FGF21,FGFR3,FGFR4,GLA,GLMP,HGF,IGF1,ITPR1,ITPR3,KDR,MAPK4,NAGLU,NGFR,NTRK2,PDGFRA,PDGFRB,PPARGC1A,PPM1L,PPP3CC,PRKAA2,PRKAB2,PRKCB,PRKCZ,PRKD1,PRKN,RASD1,SESN2,TCIRG1,TGFA,TGFB2,TGFBR3,TLR2,TLR4,TLR5,TLR8,TNFRSF11B,TNFRSF1B,TNFSF11
Regulation of Actin-based Motility by Rho	2.69	0.217	-0.775	ACTA2,ARPC5L,FNBP1,ITGA5,ITGA6,ITGA7,ITGA8,ITGA9,ITGAM,ITGB2,ITGB3,ITGB4,MYLK,PAK3,PIP5K1B,Ppp1r12b,RAC2,RHOB,RHOBTB1,RHOBTB2,RHOC,RHOD,RHOJ,RHOU,WASF1
Neurovascular Coupling Signaling Pathway	2.66	0.185	-0.617	ADORA1,ADORA2A,CACNA1C,CACNA1D,CACNA1G,CACNA1H,CACNB2,CACNB3,CACNB4,CACNG4,CTH,DAGLA,ENTPD3,ENTPD6,GABBR1,GABRB2,GJA1,GRIA1,GRIN1,GUCY1A2,GUCY2C,ITPR1,ITPR3,KCNJ15,KCNJ2,KCNN1,KCNN4,KNG1,NOS1,NPR1,NPR3,P2RY1,PLA2G12A,PLA2G2E,PLA2G5,PLA2G7,PLAAT1,PNPLA2,Ppp1r12b,PRKG2,PTGER4,SLCO2A1,TRPV4
Zymosterol Biosynthesis	2.6	0.667	2	CYP51A1,HSD17B7,NSDHL,TM7SF2
IL-15 Production	2.59	0.211	2.2	ABL1,CSF1R,DDR1,EGFR,EPHA4,EPHA5,EPHB3,FGFR3,FGFR4,FLT3LG,FRK,IRF1,JAK3,KDR,KIT,LYN,NTRK2,PDGFRA,PDGFRB,PEAK1,PRKCZ,REL,RET,STYK1,SYK,TEC
Neuregulin Signaling	2.58	0.214	0.258	EGF,EGFR,EREG,ERRFI1,HBEGF,ITGA5,ITGA6,ITGA7,ITGA8,ITGA9,ITGAM,ITGB2,ITGB3,ITGB4,MYC,PIK3R1,PIK3R3,PLCG2,PRKCB,PRKCZ,PRKD1,RAF1,RASD1,TGFA,TMEFF2
Relaxin Signaling	2.58	0.2	1.387	ADCY2,ADCY4,ADCY6,CTH,ENPP1,GDPD1,GNA14,GNAL,GNAO1,GNAT2,GNB5,GUCY1A2,GUCY2C,MMP9,MPPED2,NFKBIA,NPR1,NPR3,PDE10A,PDE11A,PDE1C,PDE4B,PDE5A,PDE7B,PDE8A,PIK3R1,PIK3R3,PIK3R5,PRKCZ,REL,SMPDL3B
Pyroptosis Signaling Pathway	2.56	0.226	1.091	CASP1,CASP3,GAS5,GBP2,GBP4,GBP7,GSDMD,IL1R1,NAIP,NGFR,NOL3,P2RX7,PANX1,PTGER4,TLR2,TLR4,TLR5,TLR8,TNFRSF11B,TNFRSF1B,TXNIP
Actin Nucleation by ARP-WASP Complex	2.56	0.226	0.333	ARPC5L,FNBP1,ITGA5,ITGA6,ITGA7,ITGA8,ITGA9,ITGAM,ITGB2,ITGB3,ITGB4,RAC2,RASD1,RHOB,RHOBTB1,RHOBTB2,RHOC,RHOD,RHOJ,RHOU,WASF1
Virus Entry via Endocytic Pathways	2.53	0.212	NaN	ABL1,ACTA2,CAV1,CD55,CXADR,DNM1,FLNA,FLNB,FLNC,HLA-E,ITGA5,ITGB2,ITGB3,ITGB4,ITSN1,PIK3R1,PIK3R3,PIK3R5,PLCG2,PRKCB,PRKCZ,PRKD1,RAC2,RASD1,TFRC
Macrophage Alternative Activation Signaling Pathway	2.52	0.19	2.333	ABCA1,ADORA2A,ARG1,ATF4,CD36,CREB3L1,CREB5,CSF1,CSF1R,DUSP1,EIF4EBP1,EPAS1,FPR1,HLA-DMB,IL4R,IRF5,JAK3,KLF4,LLGL1,MARCO,MYC,NFKBIA,PF4,PIK3R1,PIK3R3,PIK3R5,PPARG,PPARGC1A,REL,SOCS3,SREBF1,SYK,TGFB2,THBS1,TLR4,ZC3H12A
Eicosanoid Signaling	2.52	0.243	-1	ALOX12,CYSLTR2,DPEP1,GGT1,HPGDS,PLA2G12A,PLA2G2E,PLA2G5,PLA2G7,PLAAT1,PNPLA2,PTGER1,PTGER4,PTGES,PTGFR,PTGIS,TBXAS1
Glutathione-mediated Detoxification	2.52	0.297	2.333	ANPEP,GSTM1,GSTM2,GSTM5,GSTO1,Gstt1,HPGDS,LANCL1,MGST1,MGST2,PTGES
fMLP Signaling in Neutrophils	2.51	0.206	1.414	ARPC5L,CYBB,FPR1,GNA14,GNAL,GNAO1,GNAT2,GNB5,ITPR1,ITPR3,NCF1,NCF2,NFATC1,NFATC4,NFKBIA,NOX4,PIK3R1,PIK3R3,PIK3R5,PPP3CC,PRKCB,PRKCZ,PRKD1,RAC2,RAF1,RASD1,REL
GABA Receptor Signaling	2.46	0.205	NaN	ADCY2,ADCY4,ADCY6,CACNA1C,CACNA1D,CACNA1G,CACNA1H,CACNB2,CACNB3,CACNB4,CACNG4,DNM1,GABBR1,GABRB2,GNA14,GNAL,GNAO1,GNAT2,GNB5,GPR37,ITPR1,ITPR3,KCNH2,KCNN1,KCNN4,RPS27A,SLC6A12
Orexin Signaling Pathway	2.44	0.181	1.067	ADCY2,ADCY4,ADCY6,ATP6V0A4,ATP6V1G1,ATP6V1G2,CACNA1C,CACNA1D,CACNA1G,CACNA1H,CACNB2,CACNB3,CACNB4,CACNG4,CAMK2B,CASP3,DAGLA,GNB5,ITPR1,ITPR3,KCNK1,PIK3R1,PIK3R3,PIK3R5,PIP5K1B,PLA2G12A,PLA2G2E,PLA2G5,PLCD1,PLCD3,PLCD4,PLCG2,PLCL1,PPARG,PPARGC1A,PRKAA2,PRKAB2,PRKCB,PRKCZ,PRKD1,SLC2A4,TCIRG1,TRPC1
GNRH Signaling	2.44	0.188	0.816	ADCY2,ADCY4,ADCY6,ATF4,CACNA1C,CACNA1D,CACNA1G,CACNA1H,CACNB2,CACNB3,CACNB4,CACNG4,CAMK2A,CAMK2B,CREB3L1,CREB5,EGFR,GNA14,GNB5,HBEGF,ITPR1,ITPR3,MAP3K12,MAP3K14,MAP3K15,MAP3K5,MAP3K6,MAP3K8,MMP2,PAK3,PRKCB,PRKCZ,PRKD1,RAF1,RASD1,REL
Corticotropin Releasing Hormone Signaling	2.43	0.197	-0.392	ADCY2,ADCY4,ADCY6,ATF4,CACNA1C,CACNA1D,CACNA1G,CACNA1H,CACNB2,CACNB3,CACNB4,CACNG4,CAMK4,CREB3L1,CREB5,CTH,GNAO1,GUCY1A2,GUCY2C,ITPR1,ITPR3,NOS1,NPR1,NPR3,PLCG2,PRKCB,PRKCZ,PRKD1,PTCH1,RAF1
Aldosterone Signaling in Epithelial Cells	2.41	0.192	1.5	ABCC9,DNAJB5,DNAJC15,DUSP1,HSPA12A,HSPA12B,HSPA1A/HSPA1B,HSPA2,HSPA4L,HSPA5,HSPA9,HSPB1,HSPB6,HSPB8,HSPD1,HSPE1,IFT25,ITPR1,ITPR3,PIK3R1,PIK3R3,PIK3R5,PIP5K1B,PLCD1,PLCD3,PLCD4,PLCG2,PLCL1,PRKCB,PRKCZ,PRKD1,RAF1,SGK1
WNT/Ca+ pathway	2.39	0.242	0	ATF4,CAMK2A,CREB3L1,CREB5,FZD1,FZD10,FZD3,FZD9,NFATC1,NFATC4,PLCD1,PLCD3,PLCD4,PLCG2,PLCL1,REL
RHOGDI Signaling	2.36	0.182	0.447	ACTA2,ARHGAP12,ARHGAP6,ARHGEF12,ARHGEF2,ARHGEF4,ARPC5L,CD44,CDH11,CDH6,FNBP1,GNA14,GNAL,GNAO1,GNAT2,GNB5,ITGA5,ITGA6,ITGA7,ITGA8,ITGA9,ITGAM,ITGB2,ITGB3,ITGB4,MYH1,MYH10,MYH14,MYH8,PAK3,PIP5K1B,RAC2,RHOB,RHOBTB1,RHOBTB2,RHOC,RHOD,RHOJ,RHOU,WASF1
Cardiac Hypertrophy Signaling	2.36	0.176	2.744	ADCY2,ADCY4,ADCY6,ADRA1B,CACNA1C,CACNA1D,CACNB2,CACNB3,CACNB4,CACNG4,EIF2B3,FNBP1,GNA14,GNAL,GNAO1,GNAT2,GNB5,HSPB1,IGF1,MAP3K12,MAP3K14,MAP3K15,MAP3K5,MAP3K6,MAP3K8,NFATC4,PIK3R1,PIK3R3,PIK3R5,PLCD1,PLCD3,PLCD4,PLCG2,PLCL1,PPP3CC,RAC2,RAF1,RASD1,RHOB,RHOBTB1,RHOBTB2,RHOC,RHOD,RHOJ,RHOU,TGFB2
CXCR4 Signaling	2.3	0.19	1.528	ADCY2,ADCY4,ADCY6,CXCL12,ELMO1,ELMO3,FNBP1,GNA14,GNAL,GNAO1,GNAT2,GNB5,ITPR1,ITPR3,LYN,PAK3,PIK3R1,PIK3R3,PIK3R5,PRKCB,PRKCZ,PRKD1,RAC2,RAF1,RASD1,RHOB,RHOBTB1,RHOBTB2,RHOC,RHOD,RHOJ,RHOU
G Beta Gamma Signaling	2.3	0.202	1.706	ADCY2,CACNA1C,CACNA1D,CACNA1G,CACNA1H,CACNB2,CACNB3,CACNB4,CACNG4,CAV1,CAV2,EGFR,GNA14,GNAL,GNAO1,GNAT2,GNB5,HBEGF,ITPR1,ITPR3,PLCG2,PRKCB,PRKCZ,PRKD1,RAF1,RASD1
ERK/MAPK Signaling	2.3	0.181	0	ATF4,CREB3L1,CREB5,DUSP1,DUSP4,EIF4EBP1,HSPB1,ITGA5,ITGA6,ITGA7,ITGA8,ITGA9,ITGAM,ITGB2,ITGB3,ITGB4,KSR1,MKNK1,MKNK2,MYC,NFATC1,PAK3,PIK3R1,PIK3R3,PIK3R5,PLA2G12A,PLA2G2E,PLA2G5,PLCG2,PPARG,PPM1L,PPP1R14C,PPP1R3C,PRKCB,RAC2,RAF1,RAPGEF3,RASD1,TLN2
The Visual Cycle	2.29	0.333	0.378	Akr1b10,Akr1b7,DHRS3,DHRS9,RBP1,RBP3,RDH12,RLBP1
Endocannabinoid Neuronal Synapse Pathway	2.28	0.195	2.2	ADCY2,ADCY4,ADCY6,CACNA1C,CACNA1D,CACNA1G,CACNA1H,CACNB2,CACNB3,CACNB4,CACNG4,DAGLA,FAAH,GNA14,GNAL,GNAO1,GNB5,GRIA1,GRIN1,ITPR1,ITPR3,MAPK4,MGLL,PLCD1,PLCD3,PLCD4,PLCG2,PLCL1,PPP3CC
Superpathway of Citrulline Metabolism	2.26	0.4	-0.816	ALDH18A1,ARG1,ARG2,ASS1,GLS,NOS1
Dilated Cardiomyopathy Signaling Pathway	2.23	0.193	-1.886	ABCC9,ACTA2,ADCY2,ADCY4,ADCY6,CACNA1C,CACNA1D,CACNA1G,CACNA1H,CACNB2,CACNB3,CACNB4,CACNG4,CAMK1D,CAMK2A,CAMK2B,CAMK4,DES,DSC2,DSG2,ITPR1,ITPR3,LMNA,MYH1,MYH10,MYH14,MYH8,SGCD,TTN
Opioid Signaling Pathway	2.2	0.171	-0.457	ADCY2,ADCY4,ADCY6,ARRB1,ATF4,CACNA1C,CACNA1D,CACNA1G,CACNA1H,CACNB2,CACNB3,CACNB4,CACNG4,CAMK1D,CAMK2A,CAMK2B,CAMK4,CREB3L1,CREB5,FRK,GNA14,GNAL,GNAO1,GNAT2,GNB5,GRIN1,ITPR1,ITPR3,LYN,MAPK4,MYC,NFKBIA,NOS1,PDE1C,PENK,PPP3CC,PRKCB,PRKCZ,PRKD1,RAC2,RAF1,RASD1,RGS10,RGS12,RGS16,RGS4,RGS9,RPS6KA2
Oxytocin in Spinal Neurons Signaling Pathway	2.2	0.286	0	ABCC9,AVPR1A,CAMKK1,CTH,GUCY1A2,GUCY2C,NOS1,NPR1,NPR3,PRKG2
Synaptic Long Term Potentiation	2.17	0.197	0.426	ATF4,CACNA1C,CAMK2A,CAMK2B,CAMK4,CREB3L1,CREB5,GNA14,GRIA1,GRIN1,ITPR1,ITPR3,PLCD1,PLCD3,PLCD4,PLCG2,PLCL1,PPP1R14C,PPP1R3C,PPP3CC,PRKCB,PRKCZ,PRKD1,RAF1,RAPGEF3,RASD1
HGF Signaling	2.17	0.197	2.668	CDKN1A,HGF,ITGA5,ITGA6,ITGA7,ITGA8,ITGA9,ITGAM,ITGB2,ITGB3,ITGB4,MAP3K12,MAP3K14,MAP3K15,MAP3K5,MAP3K6,MAP3K8,PIK3R1,PIK3R3,PIK3R5,PLCG2,PRKCB,PRKCZ,PRKD1,RAF1,RASD1
Oxytocin in Brain Signaling Pathway	2.15	0.181	2.058	ATF4,CACNA1C,CACNA1D,CACNA1G,CACNA1H,CACNB2,CACNB3,CACNB4,CACNG4,CAMKK1,CASP1,CREB3L1,CREB5,DDIT3,EGFR,GNAL,GNAO1,GNB5,ITPR1,ITPR3,PIK3R1,PIK3R3,PIK3R5,PLA2G12A,PLA2G2E,PLA2G5,PLA2G7,PLAAT1,PNPLA2,PRKCB,PRKCZ,PRKD1,PTPN1,RAF1,RASD1,TLR4
Insulin Secretion Signaling Pathway	2.14	0.171	0.469	ABCC9,ADCY2,ADCY4,ADCY6,Arxes1/Arxes2,ATF4,CACNA1C,CACNA1D,CACNA1G,CACNA1H,CACNB2,CACNB3,CACNB4,CACNG4,CAMK2A,CAMK2B,CLCN3,CREB3L1,CREB5,EIF2B3,EIF2S2,EIF4EBP1,GNA14,ITPR1,ITPR3,JAK3,LYN,PC,PIK3R1,PIK3R3,PIK3R5,PLCD1,PLCD3,PLCD4,PLCG2,PLCL1,PRKCB,PRKCZ,PRKD1,SEC61B,SEC61G,SLC2A3,SLC2A4,SLC2A5,SSR4,STAT2,STX1A
MSP-RON Signaling Pathway	2.14	0.241	NaN	ACTA2,CSF1,CSF2RB,ITGAM,ITGB2,KLK10,KLK8,PIK3R1,PIK3R3,PIK3R5,PRKCZ,RPS6KA2,TLR2,TLR4
Aryl Hydrocarbon Receptor Signaling	2.14	0.189	-1.604	AHR,ALDH18A1,ALDH1L1,ALDH1L2,ALDH2,ALDH3A1,CCNA2,CCND2,CCNE2,CDKN1A,CHEK1,CHEK2,CYP1B1,CYP3A7,GSTM1,GSTM2,GSTM5,GSTO1,HSPB1,MGST1,MGST2,MYC,NQO1,NR2F1,NRIP1,RARB,RBL1,REL,TGFB2,TGM2
PPAR Signaling	2.14	0.206	-1.147	CITED2,IKBKE,IL1R1,IL1RAPL1,MAP3K14,MAP4K4,NFKBIA,NGFR,NR2F1,NRIP1,PDGFC,PDGFD,PDGFRA,PDGFRB,PPARG,PPARGC1A,RAF1,RASD1,REL,SRA1,TNFRSF11B,TNFRSF1B
Calcium Signaling	2.13	0.177	0.2	ACTA2,ATF4,ATP2A3,ATP2B4,CACNA1C,CACNA1D,CACNA1G,CACNA1H,CACNB2,CACNB3,CACNB4,CACNG4,CAMK1D,CAMK2A,CAMK2B,CAMK4,CAMKK1,CHRNB1,CREB3L1,CREB5,GRIA1,GRIN1,HDAC7,ITPR1,ITPR3,MCU,MYH1,MYH10,MYH14,MYH8,NFATC1,NFATC4,PPP3CC,RCAN2,SLC8B1,Tpm1,Tpm2,Tpm4,TRPC1
NGF Signaling	2.13	0.2	1.147	ATF4,CREB3L1,CREB5,IKBKE,MAP3K12,MAP3K14,MAP3K15,MAP3K5,MAP3K6,MAP3K8,NGFR,PIK3R1,PIK3R3,PIK3R5,PLCG2,PRKCZ,RAF1,RASD1,REL,RPS6KA2,SHC3,SMPD2,SMPD3,TRAF4
P2Y Purigenic Receptor Signaling Pathway	2.12	0.195	0.655	ADCY2,ADCY4,ADCY6,ATF4,CREB3L1,CREB5,GNB5,ITGB3,MYC,P2RY1,P2RY2,P2RY6,PIK3R1,PIK3R3,PIK3R5,PLCD1,PLCD3,PLCD4,PLCG2,PLCL1,PRKCB,PRKCZ,PRKD1,RAF1,RASD1,REL
Adrenergic Receptor Signaling Pathway (Enhanced)	2.11	0.18	1.333	ADCY2,ADCY4,ADCY6,ADRA1B,ATP6V0A4,ATP6V1G1,ATP6V1G2,CACNA1C,CACNA1D,CACNA1G,CACNA1H,CACNB2,CACNB3,CACNB4,CACNG4,GNAL,GNAO1,IL17D,ITPR1,ITPR3,LIF,MAOB,PLCD1,PLCD3,PLCD4,PLCG2,PLCL1,PRKCB,PRKCZ,PRKD1,SMOX,TCIRG1,TGFB2,TNFSF11,TNFSF12,TNFSF8
iNOS Signaling	2.11	0.255	3	CD14,IFNGR1,IKBKE,IRAK2,IRAK3,IRF1,JAK3,LBP,LY96,NFKBIA,REL,TLR4
Role of Tissue Factor in Cancer	2.11	0.179	1.808	ACVR2B,ARRB1,BIRC5,CASP3,CSF1,EGF,EGFR,F2R,FLNC,FRK,GNA14,HBEGF,HGF,IKBKE,ITGA6,ITGB3,KDR,LYN,MAPK4,MMP13,MMP2,MMP9,NGFR,PIK3R1,PIK3R3,PIK3R5,RAF1,RASD1,RBL1,RPS6KA2,TFPI,TGFA,TGFB2,TGFBR3,TNFRSF11B,TNFRSF1B,VEGFC
IL-12 Signaling and Production in Macrophages	2.09	0.174	-1.093	ALOX12,APOB,APOE,C3,CLU,COL10A1,COL11A2,COL18A1,COL1A1,COL1A2,COL2A1,COL3A1,COL5A3,IFIH1,IFNGR1,IKBKE,IL12RB1,IRF1,IRF5,ITGAM,MAP3K8,NFATC1,NFATC4,PIK3R1,PIK3R3,PIK3R5,PPARG,PRKAA2,PRKAB2,PRKCB,PRKCZ,PRKD1,REL,RIGI,SOCS3,SPI1,TGFB2,THBS1,TLR2,TLR4,TNFSF11
IL-10 Signaling	2.07	0.188	-0.928	AHR,ARG2,ATF4,BCL3,CCN4,CD80,CDKN1A,CREB3L1,CREB5,DUSP1,HLA-DMB,HLA-E,HMOX1,IFNGR1,IHH,IKBKE,IL1R1,IL1RAPL1,IL4R,MAFB,MAP3K14,MAP4K4,NFKBIA,PBX1,PRKAA2,PRKAB2,REL,SOCS3,TLR4
Estrogen-mediated S-phase Entry	2.06	0.308	-1.414	CCNA2,CCNE2,CDK1,CDKN1A,E2F2,E2F8,MYC,RBL1
Death Receptor Signaling	2.05	0.208	0.688	ACTA2,CASP3,CASP6,CFLAR,HSPB1,IKBKE,LMNA,MAP3K14,MAP3K5,MAP4K4,NAIP,NFKBIA,PARP10,PARP14,REL,TNFRSF10A,TNFRSF1B,TNFRSF21,TNFRSF25,TNFSF12
Xenobiotic Metabolism PXR Signaling Pathway	2.05	0.179	2.401	ABCB1,ABCC3,ALDH18A1,ALDH1L1,ALDH1L2,ALDH2,ALDH3A1,CAMK2A,CAMK2B,CAT,CHST15,CHST2,CHST3,CITED2,CYP3A7,GSTM1,GSTM2,GSTM5,GSTO1,HS3ST1,HS6ST1,HS6ST2,MAOB,MGST1,MGST2,NRIP1,PPARGC1A,PPP1R14C,PPP1R3C,PRKCB,PRKCZ,PRKD1,SMOX,SRA1,WSCD2
Regulation of Cellular Mechanics by Calpain Protease	2.04	0.211	0.378	CAPN5,CAPN6,CCNA2,CCND2,CCNE2,CDK1,EGF,EGFR,ITGA5,ITGA6,ITGA7,ITGA8,ITGA9,ITGAM,ITGB2,ITGB3,ITGB4,RASD1,TLN2
Unfolded protein response	2.04	0.211	-1.291	ATF4,CD82,CEBPG,DDIT3,DNAJA3,DNAJB5,DNAJC15,EDEM1,ERN1,HSPA1A/HSPA1B,Hspa1b,HSPA2,HSPA5,HSPA9,INSIG1,MAP3K5,PPARG,PPP1R15A,SREBF1
Toll-like Receptor Signaling	2.02	0.218	1.155	CD14,IRAK2,IRAK3,LBP,LY96,MAP3K14,MAP4K4,NFKBIA,REL,RPS27A,TLR2,TLR4,TLR5,TLR8,TNFAIP3,TRAF1,TRAF4
TWEAK Signaling	2.02	0.27	0.333	CASP3,CASP6,IKBKE,MAP3K14,NAIP,NFKBIA,REL,TNFRSF25,TNFSF12,TRAF1
Role of NFAT in Cardiac Hypertrophy	2	0.174	1.859	ADCY2,ADCY4,ADCY6,CACNA1C,CACNA1D,CACNA1G,CACNA1H,CACNB2,CACNB3,CACNB4,CACNG4,CAMK1D,CAMK2A,CAMK2B,CAMK4,GNB5,HDAC7,IGF1,ITPR1,ITPR3,LIF,NFATC4,PIK3R1,PIK3R3,PIK3R5,PLCD1,PLCD3,PLCD4,PLCG2,PLCL1,PPP3CC,PRKCB,PRKCZ,PRKD1,RAF1,RASD1,RCAN2,SHC3,TGFB2
Role of PKR in Interferon Induction and Antiviral Response	2	0.191	2.837	ATF3,CASP1,CASP3,COLEC12,HSPA1A/HSPA1B,Hspa1b,HSPA2,HSPA5,HSPA9,IFIH1,IFNAR1,IFNAR2,IFNGR1,IKBKE,IRF1,MARCO,NFKBIA,PDGFC,PDGFD,PDGFRB,REL,RIGI,SCARA3,SCARA5,STAT2,TLR4
Role of Pattern Recognition Receptors in Recognition of Bacteria and Viruses	2	0.186	2.828	C1QA,C1QB,C3,C5AR1,CASP1,CLEC6A,IFIH1,IL17D,LIF,PIK3R1,PIK3R3,PIK3R5,PLCG2,PRKCB,PRKCZ,PRKD1,PTX3,REL,RIGI,RNASEL,SYK,TGFB2,TLR2,TLR4,TLR5,TLR8,TNFSF11,TNFSF12,TNFSF8
Acute Myeloid Leukemia Signaling	1.99	0.209	0.333	CSF1R,CSF2RB,EIF4EBP1,FLT3LG,IDH1,IDH2,JUP,KIT,MYC,PIK3R1,PIK3R3,PIK3R5,PIM1,PIM2,RAF1,RASD1,REL,RUNX1,SPI1
PAK Signaling	1.97	0.197	1.604	CASP3,EPHB3,GIT1,ITGA5,ITGA6,ITGA7,ITGA8,ITGA9,ITGAM,ITGB2,ITGB3,ITGB4,MYLK,PAK3,PDGFC,PDGFD,PDGFRA,PDGFRB,PIK3R1,PIK3R3,PIK3R5,RAF1,RASD1
Hepatic Cholestasis	1.96	0.178	NaN	ABCB1,ABCB4,ABCC3,ADCY2,ADCY4,ADCY6,CD14,CYP7B1,FGFR4,IKBKE,IL17D,IL1R1,IL1RAPL1,IRAK2,IRAK3,LBP,LIF,LY96,MAP3K14,NFKBIA,NGFR,PRKCB,PRKCZ,PRKD1,REL,SLCO3A1,SREBF1,TGFB2,TLR4,TNFRSF11B,TNFRSF1B,TNFSF11,TNFSF12,TNFSF8
p53 Signaling	1.95	0.204	-0.258	BBC3,BIRC5,CASP6,CCND2,CDKN1A,CHEK1,CHEK2,GADD45A,GADD45B,GADD45G,HIPK2,PERP,PIK3R1,PIK3R3,PIK3R5,SNAI2,THBS1,TNFRSF10A,TP53BP2,TP53INP1
RHOA Signaling	1.95	0.194	-0.655	ACTA2,ANLN,ARHGAP12,ARHGAP6,ARHGEF12,ARPC5L,CDC42EP1,CIT,IGF1,LPAR2,LPAR4,LPAR6,MYLK,NGEF,NRP2,PIP5K1B,Ppp1r12b,SEMA3F,SEPTIN11,SEPTIN4,SEPTIN6,SEPTIN8,TTN,WASF1
Transcriptional Regulatory Network in Embryonic Stem Cells	1.95	0.183	1.826	ACVR2B,BMPR1B,FGFR3,FGFR4,FGFRL1,FZD1,FZD10,FZD3,FZD9,GATA6,GRIN1,IGF1,JAK3,KLF4,L1CAM,LIF,LIFR,MYC,NOG,PIK3R1,PIK3R3,PIK3R5,RASD1,SMAD3,TGFB2,TGFBR3,WNT11,WNT2B,WNT4,WNT9A
Mitotic Roles of Polo-Like Kinase	1.95	0.224	-1.508	CCNB1,CCNB2,CDC20,CDC25C,CDK1,CHEK2,ESPL1,KIF11,KIF23,PKMYT1,PLK1,PLK2,PPM1L,PRC1,PTTG1
GPCR-Mediated Nutrient Sensing in Enteroendocrine Cells	1.93	0.195	1.877	ADCY2,ADCY4,ADCY6,CACNA1C,CACNA1D,CACNA1G,CACNA1H,CACNB2,CACNB3,CACNB4,CACNG4,GNA14,ITPR1,ITPR3,PLCD1,PLCD3,PLCD4,PLCG2,PLCL1,PRKCB,PRKCZ,PRKD1,TRPM5
HIPPO signaling	1.92	0.209	0	AMOT,CD44,CSNK1E,DLG2,DLG5,FAT4,FRMD6,LLGL1,PPM1L,PPP1R14C,PPP1R3C,RASSF6,SMAD3,TEAD1,TEAD2,TEAD3,TEAD4,TP53BP2
Ovarian Cancer Signaling	1.92	0.184	2.673	ABL1,ARRB1,CD44,E2F2,EDNRA,EGF,EGFR,FZD1,FZD10,FZD3,FZD9,GJA1,HDAC7,MMP2,MMP9,PDGFC,PIK3R1,PIK3R3,PIK3R5,RAD51,RAF1,RASD1,RBL1,VEGFB,VEGFC,WNT11,WNT2B,WNT4,WNT9A
PI3K/AKT Signaling	1.89	0.175	-0.277	CDKN1A,CSF2RB,EIF4EBP1,GAB2,GDF15,IFNAR1,IFNLR1,IKBKE,IL12RB1,IL17RB,IL17RD,IL1R1,IL20RA,IL4R,ITGA5,ITGA6,ITGA7,ITGA8,ITGA9,ITGAM,ITGB2,ITGB3,ITGB4,JAK3,MAP3K5,MAP3K8,MAPK8IP1,NFKBIA,PIK3R1,PIK3R3,PPM1L,RAF1,RASD1,REL,THEM4
MSP-RON Signaling in Macrophages Pathway	1.88	0.193	0.218	ARG1,ATF4,CREB3L1,CREB5,GAB2,HLA-DMB,IFNGR1,IKBKE,ITGAM,ITGB2,KLK10,KLK8,NFKBIZ,PIK3R1,PIK3R3,PIK3R5,PRKCZ,RASD1,REL,SBNO2,SOCS3,ST14,TLR4
GABAergic Receptor Signaling Pathway (Enhanced)	1.88	0.187	-1.177	ADCY2,ADCY4,ADCY6,CACNA1C,CACNA1D,CACNA1G,CACNA1H,CACNB2,CACNB3,CACNB4,CACNG4,GABBR1,GABRB2,GLS,GLUL,GNAL,GNAO1,GNB5,GOT1,GRIN1,ITPR1,ITPR3,NLGN2,NRXN2,SLC38A3,SLC6A12
Guanosine Nucleotides Degradation III	1.87	0.385	0	GDA,LACC1,NT5C3A,NT5E,XDH
Cardiac Œ≤-adrenergic Signaling	1.86	0.178	0	ADCY2,ADCY4,ADCY6,AKAP12,AKAP13,AKAP7,ATP2A3,CACNA1C,CACNA1D,CACNB2,CACNB3,CACNB4,CACNG4,ENPP1,GDPD1,GNA14,GNAL,GNAO1,GNAT2,GNB5,MPPED2,PDE10A,PDE11A,PDE1C,PDE4B,PDE5A,PDE7B,PDE8A,PPM1L,PPP1R14C,PPP1R3C,SMPDL3B
Glutathione Redox Reactions I	1.85	0.286	1.89	GPX3,GPX7,GSTM1,GSTM2,Gstt1,MGST1,MGST2,PTGES
Tetrahydrofolate Salvage from 5,10-methenyltetrahydrofolate	1.85	0.6	NaN	MTHFD1L,MTHFD2,MTHFD2L
Folate Polyglutamylation	1.85	0.6	NaN	MTHFD1L,SHMT1,SHMT2
Alanine Degradation III	1.85	1	NaN	GPT,GPT2
Alanine Biosynthesis II	1.85	1	NaN	GPT,GPT2
Glycine Biosynthesis I	1.85	1	NaN	SHMT1,SHMT2
WNT/Œ≤-catenin Signaling	1.84	0.178	0.928	ACVR2B,AXIN2,CD44,CSNK1E,DKK3,FRZB,FZD1,FZD10,FZD3,FZD9,GJA1,GNAO1,LRP1,MYC,PPM1L,RARB,RPS27A,SFRP2,SOX13,SOX4,SOX6,SOX7,SOX8,SOX9,TGFB2,TGFBR3,TLE1,WNT11,WNT2B,WNT4,WNT9A
Superpathway of Geranylgeranyldiphosphate Biosynthesis I (via Mevalonate)	1.82	0.333	2.449	ACAT2,FDPS,HMGCS1,IDI1,MVD,PMVK
CDX Gastrointestinal Cancer Signaling Pathway	1.82	0.173	-0.686	AXIN2,BMP3,BMP5,BMP6,CYBB,EFNB1,EGFR,FZD1,FZD10,FZD3,FZD9,GATA6,GUCY2C,HBEGF,IKBKE,IL17D,JAK3,LIF,MUC2,NCF1,NCF2,NOX4,PIK3R1,PIK3R3,PIK3R5,RAC2,REL,TGFB2,TNFSF11,TNFSF12,TNFSF8,WNT11,WNT2B,WNT4,WNT9A
Antioxidant Action of Vitamin C	1.82	0.193	-0.535	CSF2RB,GSTO1,HMOX1,IKBKE,NFKBIA,NXN,PLA2G12A,PLA2G2E,PLA2G5,PLA2G7,PLAAT1,PLCD1,PLCD3,PLCD4,PLCG2,PLCL1,PLD4,PNPLA2,REL,SLC2A3,SLC2A4,SLC2A5
Citrulline Biosynthesis	1.81	0.444	0	ALDH18A1,ARG1,ARG2,GLS
ISGylation Signaling Pathway	1.79	0.194	2.4	BIRC5,DTX3L,FLNB,IFIH1,IFNAR1,IFNAR2,IFNLR1,IRF1,IRF5,ITGB2,LIPG,PRKN,RIGI,STAT2,STING1,TLR2,TLR4,TLR5,TLR8,UBA7,UBE2L6
tRNA Splicing	1.76	0.239	0.333	ENPP1,GDPD1,MPPED2,PDE10A,PDE11A,PDE1C,PDE4B,PDE5A,PDE7B,PDE8A,SMPDL3B
DNA damage-induced 14-3-3œÉ Signaling	1.76	0.239	1.508	CASP1,CASP3,CASP6,CCNB1,CCNB2,CCNE2,CDC25C,CDK1,CDKN1A,CHEK1,CHEK2
IL-23 Signaling Pathway	1.76	0.239	1	IL12RB1,NFKBIA,PIK3R1,PIK3R3,PIK3R5,REL,RORA,RORC,RUNX1,SOCS3,TNFSF11
Coagulation System	1.72	0.257	0.333	A2M,F13A1,F2R,KNG1,PLAT,PLAU,SERPINE1,TFPI,THBD
Mevalonate Pathway I	1.72	0.357	2.236	ACAT2,HMGCS1,IDI1,MVD,PMVK
VEGF Family Ligand-Receptor Interactions	1.71	0.202	1.604	KDR,NRP1,NRP2,PIK3R1,PIK3R3,PIK3R5,PLA2G12A,PLA2G2E,PLA2G5,PLCG2,PRKCB,PRKCZ,PRKD1,RAF1,RASD1,VEGFB,VEGFC
Role of IL-17F in Allergic Inflammatory Airway Diseases	1.69	0.234	0.378	ATF4,CREB3L1,CREB5,CXCL6,IGF1,IL17RB,MMP13,RAF1,REL,RPS6KA2,TRAF3IP2
nNOS Signaling in Neurons	1.69	0.234	-0.447	CAMK2A,CAPN5,CAPN6,DLG2,GRIN1,NOS1,PPP3CC,PRKCB,PRKCZ,PRKD1,RASD1
NAD Signaling Pathway	1.69	0.179	0.577	BMP6,BST1,CD38,EGF,ERN1,GJA1,HGF,HSPD1,IDH2,IGF1,LDHB,Nmnat3,NT5E,PARP10,PARP14,PIK3R1,PIK3R3,PIK3R5,PPARGC1A,PRKAA2,PRKAB2,SLC29A1,SLC7A5,SREBF1,TGFA,TGFB2,TPCN2
Melatonin Signaling	1.67	0.208	1.387	CAMK2A,CAMK2B,GNAO1,PLCD1,PLCD3,PLCD4,PLCG2,PLCL1,PRKCB,PRKCZ,PRKD1,RAF1,RORA,RORC,SLC2A4
Basal Cell Carcinoma Signaling	1.67	0.208	1.897	BMP3,BMP5,BMP6,FZD1,FZD10,FZD3,FZD9,GLIS1,HHIP,PTCH1,STK36,WNT11,WNT2B,WNT4,WNT9A
Clathrin-mediated Endocytosis Signaling	1.64	0.168	NaN	ACTA2,APOB,APOE,ARPC5L,ARRB1,CLU,DNM1,EGF,F2R,FGF1,FGF13,FGF18,FGF21,HIP1R,IGF1,ITGA5,ITGB2,ITGB3,ITGB4,LDLR,MYO1E,PDGFC,PDGFD,PIK3R1,PIK3R3,PIK3R5,PPP3CC,RPS27A,SNAP91,SNX9,STON2,TF,TFRC,VEGFB,VEGFC
PPARŒ±/RXRŒ± Activation	1.64	0.17	-0.626	ABCA1,ACVR2B,ADCY2,ADCY4,ADCY6,BCL3,CD36,CHD5,FASN,GNA14,IKBKE,IL1R1,IL1RAPL1,MAP3K14,MAP4K4,NFKBIA,NR2F1,PLCD1,PLCD3,PLCD4,PLCG2,PLCL1,PPARGC1A,PRKAA2,PRKAB2,PRKCB,RAF1,RASD1,REL,SLC27A1,SMAD3,TGFB2,TGFBR3
GADD45 Signaling	1.64	0.217	1.941	ACVR2B,CCNB1,CCND2,CCNE2,CDK1,CDKN1A,GADD45A,GADD45B,GADD45G,MYC,REL,SMAD3,TGFB2
Prostanoid Biosynthesis	1.63	0.4	1	HPGDS,PTGES,PTGIS,TBXAS1
nNOS Signaling in Skeletal Muscle Cells	1.63	0.229	NaN	CACNA1C,CACNA1D,CACNA1G,CACNA1H,CACNB2,CACNB3,CACNB4,CACNG4,ITPR1,ITPR3,NOS1
Gustation Pathway	1.61	0.168	2.058	ABCC9,ADCY2,ADCY4,ADCY6,CACNA1C,CACNA1D,CACNA1G,CACNA1H,CACNB2,CACNB3,CACNB4,CACNG4,CD36,GABRB2,GPR37,ITPR1,ITPR3,KCNH2,KCNN1,KCNN4,LIPA,LIPE,LIPG,LPAR6,LRRC8C,P2RX7,P2RY1,P2RY2,P2RY6,PANX1,SCN1A,SCN2A,SLC2A4,TRPM5
HMGB1 Signaling	1.61	0.174	2.065	FNBP1,IFNGR1,IL17D,IL1R1,LIF,NGFR,PIK3R1,PIK3R3,PIK3R5,PLAT,RAC2,RASD1,REL,RHOB,RHOBTB1,RHOBTB2,RHOC,RHOD,RHOJ,RHOU,SERPINE1,TGFB2,TLR4,TNFRSF11B,TNFRSF1B,TNFSF11,TNFSF12,TNFSF8,VCAM1
FGF Signaling	1.61	0.198	1	ATF4,CREB3L1,CREB5,FGF1,FGF13,FGF18,FGF21,FGFR3,FGFR4,FGFRL1,HGF,ITPR1,MAP3K5,PIK3R1,PIK3R3,PIK3R5,RAF1
Inflammasome pathway	1.6	0.3	2.449	CASP1,CTSB,NAIP,P2RX7,PANX1,TLR4
Urea Cycle	1.59	0.5	NaN	ARG1,ARG2,ASS1
Chondroitin and Dermatan Biosynthesis	1.59	0.5	NaN	CHSY1,CHSY3,CSGALNACT1
Arginine Degradation VI (Arginase 2 Pathway)	1.59	0.5	NaN	ARG1,ARG2,PYCR1
p38 MAPK Signaling	1.58	0.183	-0.447	ATF4,CREB3L1,CREB5,DDIT3,DUSP1,DUSP10,HSPB1,IL1R1,IL1RAPL1,IRAK2,IRAK3,MAP3K5,MKNK1,MKNK2,MYC,PLA2G12A,PLA2G2E,PLA2G5,RPS6KA2,TGFB2,TIFA,TNFRSF1B
Regulation of the Epithelial Mesenchymal Transition in Development Pathway	1.57	0.195	1.5	AXIN2,FZD1,FZD10,FZD3,FZD9,GLIS1,JAG1,LOX,NOTCH1,PTCH1,REL,SNAI2,TWIST1,WNT11,WNT2B,WNT4,WNT9A
FcŒ≥ Receptor-mediated Phagocytosis in Macrophages and Monocytes	1.55	0.191	2.357	ACTA2,ARPC5L,FYB1,GAB2,HMOX1,LCP2,LYN,NCF1,PIK3R1,PIK3R3,PLD4,PRKCB,PRKCZ,PRKD1,RAC2,SYK,TLN2,VAV3
CDK5 Signaling	1.51	0.183	0.728	ABL1,ADCY2,ADCY4,ADCY6,CABLES1,GNAL,ITGA6,LAMA1,LAMA2,LAMA5,LAMB1,LAMB3,MAPK4,NGFR,NTRK2,PPM1L,PPP1R14C,PPP1R1B,PPP1R3C,RAF1,RASD1
TNFR2 Signaling	1.51	0.25	1.633	IKBKE,MAP3K14,NAIP,NFKBIA,REL,TNFAIP3,TNFRSF1B,TRAF1
FAT10 Cancer Signaling Pathway	1.5	0.22	1.897	ACKR3,ACVR2B,IKBKE,NFKBIA,NGFR,REL,SMAD3,TGFB2,TGFBR3,TNFRSF11B,TNFRSF1B
Phospholipases	1.5	0.203	0	HMOX1,LIPG,PLA2G12A,PLA2G2E,PLA2G5,PLA2G7,PLAAT1,PLCD1,PLCD3,PLCD4,PLCG2,PLCL1,PLD4,PNPLA2
Endoplasmic Reticulum Stress Pathway	1.49	0.286	-0.816	ATF4,CASP3,DDIT3,ERN1,HSPA5,MAP3K5
Mitochondrial Dysfunction	1.49	0.154	-0.687	ARG2,ATF4,ATP12A,ATP1B1,ATP1B2,ATP1B3,BBC3,CACNA1C,CACNA1D,CACNA1G,CACNA1H,CACNB2,CACNB3,CACNB4,CACNG4,CAMK2A,CAMK2B,CAPN5,CAPN6,CASP3,COX4I2,COX6A2,CPOX,CREB3L1,CREB5,GPX3,GPX7,GSTM1,GSTM2,Gstt1,HAP1,IDH2,ITPR1,ITPR3,MAOB,MAP3K5,MCU,MGST1,MGST2,NOS1,PIK3R1,PIK3R3,PIK3R5,PPARG,PPARGC1A,PPP3CC,PRKAA2,PRKAB2,PRKN,PTGES,RAPGEF3,UQCRQ,VDAC3
Small Cell Lung Cancer Signaling	1.47	0.188	1.414	ABL1,CCND2,CCNE2,CDKN2B,E2F2,HDAC7,IKBKE,MYC,NFKBIA,NOS1,PIK3R1,PIK3R3,PIK3R5,RARB,RBL1,REL,TRAF1,TRAF4
Epithelial Adherens Junction Signaling	1.46	0.171	-1.177	ACVR2B,AFDN,ARPC5L,ECT2,EGF,EGFR,FGF1,FRMD6,HGF,KIF20A,KIF23,MYH10,NECTIN2,NOTCH1,NOTCH2,PAK3,PPM1L,PRKAA2,PRKAB2,RACGAP1,RASD1,SNAI2,TGFB2,TGFBR3,TIAM1,TNS1,WASF1
Stearate Biosynthesis I (Animals)	1.45	0.2	0.577	ACOT11,ACOT2,ACOT4,ACSL4,BDH2,DHCR24,ELOVL6,FASN,PRXL2B,PTGR1,SLC27A1,SLC27A6,TBXAS1,THEM4
GM-CSF Signaling	1.45	0.2	1.508	CAMK2A,CAMK2B,CISH,CSF2RB,LYN,PIK3R1,PIK3R3,PIK3R5,PIM1,PPP3CC,PRKCB,RAF1,RASD1,RUNX1
Xenobiotic Metabolism CAR Signaling Pathway	1.44	0.165	1.976	ABCB1,ABCC3,ALDH18A1,ALDH1L1,ALDH1L2,ALDH2,ALDH3A1,CHST15,CHST2,CHST3,CITED2,CYP3A7,EGFR,FMO1,FMO2,GSTM1,GSTM2,GSTM5,GSTO1,HS3ST1,HS6ST1,HS6ST2,MGST1,MGST2,NRIP1,PPARGC1A,PPM1L,PRKCB,PRKCZ,PRKD1,SRA1,WSCD2
Role of NANOG in Mammalian Embryonic Stem Cell Pluripotency	1.43	0.177	2.646	ACVR2B,BMP3,BMP5,BMP6,BMPR1B,FZD1,FZD10,FZD3,FZD9,GATA6,JAK3,LIF,LIFR,PIK3R1,PIK3R3,PIK3R5,RAF1,RASD1,WNT11,WNT2B,WNT4,WNT9A
Reelin Signaling in Neurons	1.43	0.174	0.943	AFDN,APOE,ARHGEF10L,ARHGEF12,ARHGEF2,ARHGEF26,ARHGEF28,ARHGEF37,ARHGEF4,ARPC5L,CAMK2A,CAMK2B,FRK,GRIN1,ITGA5,LYN,MAPK8IP1,PAFAH1B3,PDK4,PIK3R1,PIK3R3,PIK3R5,VLDLR,WASF1
Serine Biosynthesis	1.41	0.667	NaN	PHGDH,PSAT1
Guanine and Guanosine Salvage I	1.41	0.667	NaN	HPRT1,LACC1
Thyronamine and Iodothyronamine Metabolism	1.41	0.667	NaN	DIO2,DIO3
Glutathione Biosynthesis	1.41	0.667	NaN	GCLC,GSS
L-cysteine Degradation III	1.41	0.667	NaN	CISD1,GOT1
Anandamide Degradation	1.41	0.667	NaN	FAAH,NAAA
Thyroid Hormone Metabolism I (via Deiodination)	1.41	0.667	NaN	DIO2,DIO3
Growth Hormone Signaling	1.4	0.197	1.155	A2M,IGF1,IGFBP3,PIK3R1,PIK3R3,PIK3R5,PLCG2,PRKCB,PRKCZ,PRKD1,RPS6KA2,SLC2A4,SOCS3,SOCS5
Pregnenolone Biosynthesis	1.4	0.273	1.342	CYP26A1,CYP26B1,Cyp2d22,CYP7B1,MICAL1,MICAL3
Ceramide Signaling	1.4	0.187	0.277	KSR1,NGFR,PIK3R1,PIK3R3,PIK3R5,PPM1L,PRKCZ,RAF1,RASD1,REL,S1PR1,S1PR3,SMPD2,SMPD3,SPHK1,TNFRSF11B,TNFRSF1B
DNA Methylation and Transcriptional Repression Signaling	1.39	0.184	-0.832	CDK1,CDK17,CHD3,CHD5,E2F2,E2F8,FOXA2,FOXA3,GADD45A,GADD45B,GADD45G,MBD1,MYC,RBL1,SAP30,TEAD1,UHRF1,ZNF354A
LPS-stimulated MAPK Signaling	1.37	0.188	2.887	CD14,IKBKE,LBP,MAP3K14,MAP3K5,NFKBIA,PIK3R1,PIK3R3,PIK3R5,PRKCB,PRKCZ,PRKD1,RAF1,RASD1,REL,TLR4
Cyclins and Cell Cycle Regulation	1.37	0.188	-2.887	ABL1,CCNA2,CCNB1,CCNB2,CCND2,CCNE2,CDK1,CDKN1A,CDKN2B,E2F2,E2F8,HDAC7,PPM1L,RAF1,RBL1,TGFB2
GŒ±i Signaling	1.37	0.171	1.291	ADCY2,ADCY4,ADCY6,ADORA1,AGTR2,CAV1,FPR1,GABBR1,GNA14,GNAL,GNAO1,GNAT2,GNB5,NPR3,RAF1,RALGDS,RAP1GAP,RASD1,RGS10,RGS12,RGS4,S1PR1,S1PR3,SHC3
MSP-RON Signaling in Cancer Cells Pathway	1.37	0.171	0.853	ACTA2,ATF4,CREB3L1,CREB5,CSF2RB,EGFR,FLNA,ITGA6,ITGB4,KLK10,KLK8,MYC,NFKBIA,PDGFC,PIK3R1,PIK3R3,PIK3R5,RAF1,RASD1,REL,RPS6KA2,ST14,VEGFB,VEGFC
Superpathway of Inositol Phosphate Compounds	1.34	0.158	0.365	ALPL,CDC25C,CILP,DUSP1,DUSP10,DUSP15,DUSP4,DUSP8,ENPP1,HACD2,IP6K3,ITPK1,NUDT4,PI4K2B,PIK3R1,PIK3R3,PIK3R5,PIP5K1B,PLCD1,PLCD3,PLCD4,PLCG2,PPFIBP2,PPM1H,PPM1L,PPP1R14C,PPP1R16B,PPP1R1B,PPP1R3C,PPP3CC,PSPH,PTPN1,PTPN13,PTPRJ,PTPRM,PXYLP1,SOCS3
Ephrin A Signaling	1.32	0.213	NaN	EFNA4,EPHA4,EPHA5,EPHA7,NGEF,NGFR,PIK3R1,PIK3R3,PIK3R5,VAV3
Histidine Degradation VI	1.31	0.261	1.342	CYP26A1,CYP26B1,Cyp2d22,CYP7B1,MICAL1,MICAL3
ATM Signaling	1.31	0.18	0.277	ABL1,ATF4,CCNB1,CCNB2,CDC25C,CDK1,CDKN1A,CHEK1,CHEK2,CREB3L1,CREB5,FANCD2,GADD45A,GADD45B,GADD45G,NFKBIA,PPM1L,RAD51
Hereditary Breast Cancer Signaling	1.3	0.169	NaN	BARD1,CCNB1,CCND2,CDC25C,CDK1,CDKN1A,CHEK1,CHEK2,FANCA,FANCB,FANCD2,GADD45A,GADD45B,GADD45G,HDAC7,PHF10,PIK3R1,PIK3R3,PIK3R5,RAD51,RASD1,RPS27A,SLC19A1,XPC
Role of BRCA1 in DNA Damage Response	1.3	0.188	-1.732	BARD1,CDKN1A,CHEK1,CHEK2,E2F2,E2F8,FANCA,FANCB,FANCD2,GADD45A,PHF10,PLK1,RAD51,RBL1,SLC19A1
IL-9 Signaling	1.3	0.229	0.816	BCL3,CISH,JAK3,PIK3R1,PIK3R3,PIK3R5,REL,SOCS3
PDGF Signaling	1.29	0.184	3.357	ABL1,CAV1,JAK3,MYC,PDGFC,PDGFD,PDGFRA,PDGFRB,PIK3R1,PIK3R3,PIK3R5,PLCG2,PRKCB,RAF1,RASD1,SPHK1
Xenobiotic Metabolism AHR Signaling Pathway	1.29	0.184	1.807	AHR,ALDH18A1,ALDH1L1,ALDH1L2,ALDH2,ALDH3A1,CYP1B1,GSTM1,GSTM2,GSTM5,GSTO1,MGST1,MGST2,NQO1,NRIP1,REL
Non-Small Cell Lung Cancer Signaling	1.28	0.181	1	ABL1,CCND2,E2F2,EGF,EGFR,HDAC7,ITPR1,ITPR3,PIK3R1,PIK3R3,PIK3R5,RAF1,RARB,RASD1,RASSF5,RBL1,TGFA
Xenobiotic Metabolism General Signaling Pathway	1.27	0.168	2.858	AHR,GCLC,GSTM1,GSTM2,GSTM5,GSTO1,HMOX1,MAP3K12,MAP3K14,MAP3K15,MAP3K5,MAP3K6,MAP3K8,MGST1,MGST2,NQO1,PIK3R1,PIK3R3,PIK3R5,PRKCB,PRKCZ,PRKD1,RAF1,RASD1
IL-6 Signaling	1.27	0.171	1.886	A2M,ABCB1,CD14,COL1A1,HSPB1,IKBKE,IL1R1,IL1RAPL1,LBP,MAP3K14,MAP4K4,NFKBIA,NGFR,PIK3R1,PIK3R3,PIK3R5,RAF1,RASD1,REL,SOCS3,TNFRSF11B,TNFRSF1B
MIF-mediated Glucocorticoid Regulation	1.23	0.222	0.378	CD14,LY96,NFKBIA,PLA2G12A,PLA2G2E,PLA2G5,REL,TLR4
Interferon Signaling	1.23	0.222	2.828	IFIT3,IFITM3,IFNAR1,IFNAR2,IFNGR1,IRF1,PSMB8,STAT2
UDP-N-acetyl-D-galactosamine Biosynthesis II	1.22	0.308	0	GALE,GNPNAT1,GPI,HK3
Histidine Degradation III	1.22	0.375	NaN	MTHFD1L,MTHFD2,MTHFD2L
Superoxide Radicals Degradation	1.22	0.375	NaN	CAT,GPX7,NQO1
Sphingomyelin Metabolism	1.22	0.375	NaN	SGMS2,SMPD2,SMPD3
Estrogen-Dependent Breast Cancer Signaling	1.22	0.183	1.134	Akr1b10,Akr1b7,ATF4,CREB3L1,CREB5,EGFR,HSD17B1,HSD17B7,IGF1,PIK3R1,PIK3R3,PIK3R5,RASD1,REL,TERT
D-myo-inositol-5-phosphate Metabolism	1.21	0.158	0.408	ALPL,CDC25C,CILP,DUSP1,DUSP10,DUSP15,DUSP4,DUSP8,ENPP1,HACD2,ITPK1,NUDT4,PLCD1,PLCD3,PLCD4,PLCG2,PPFIBP2,PPM1H,PPM1L,PPP1R14C,PPP1R16B,PPP1R1B,PPP1R3C,PPP3CC,PSPH,PTPN1,PTPN13,PTPRJ,PTPRM,PXYLP1,SOCS3
Oncostatin M Signaling	1.19	0.209	1.89	CHI3L1,EPAS1,JAK3,MMP13,OSMR,PLAU,RAF1,RASD1,TIMP3
Apoptosis Signaling	1.17	0.173	0	BCL2L11,CAPN5,CAPN6,CASP3,CASP6,CDK1,IKBKE,LMNA,MAP3K14,MAP3K5,MAP4K4,NAIP,NFKBIA,PLCG2,RAF1,RASD1,REL,TNFRSF1B
Purine Nucleotides Degradation II (Aerobic)	1.17	0.263	0	GDA,LACC1,NT5C3A,NT5E,XDH
Sonic Hedgehog Signaling	1.16	0.226	0	CCNB1,CCNB2,CDK1,GLIS1,HHIP,PTCH1,STK36
Ethanol Degradation IV	1.16	0.24	1.633	ACSS2,ACSS3,ALDH2,ALDH3A1,CAT,GPX7
Cysteine Biosynthesis III (mammalia)	1.16	0.24	-2.236	CTH,EEF1AKMT1,EEF1AKMT3,Eef1akmt4,MGMT,PRMT3
3-phosphoinositide Biosynthesis	1.14	0.155	0.6	ALPL,CDC25C,CILP,DUSP1,DUSP10,DUSP15,DUSP4,DUSP8,ENPP1,HACD2,ITPK1,NUDT4,PI4K2B,PIK3R1,PIK3R3,PIK3R5,PIP5K1B,PPFIBP2,PPM1H,PPM1L,PPP1R14C,PPP1R16B,PPP1R1B,PPP1R3C,PPP3CC,PSPH,PTPN1,PTPN13,PTPRJ,PTPRM,PXYLP1,SOCS3
RANK Signaling in Osteoclasts	1.14	0.176	2.138	IKBKE,MAP3K12,MAP3K14,MAP3K15,MAP3K5,MAP3K6,MAP3K8,NFATC1,NFKBIA,PIK3R1,PIK3R3,PIK3R5,PPP3CC,RAF1,REL,TNFSF11
Proline Biosynthesis I	1.14	0.5	NaN	ALDH18A1,PYCR1
Melatonin Degradation II	1.14	0.5	NaN	MAOB,SMOX
Arginine Degradation I (Arginase Pathway)	1.14	0.5	NaN	ARG1,ARG2
Acyl-CoA Hydrolysis	1.12	0.286	NaN	ACOT11,ACOT2,ACOT4,THEM4
Leukotriene Biosynthesis	1.12	0.286	1	DPEP1,GGT1,GGT5,MGST2
Urate Biosynthesis/Inosine 5'-phosphate Degradation	1.12	0.286	NaN	LACC1,NT5C3A,NT5E,XDH
Phenylalanine Degradation IV (Mammalian, via Side Chain)	1.12	0.286	1	ALDH2,GOT1,MAOB,SMOX
NF-Œ∫B Activation by Viruses	1.11	0.179	2.309	IKBKE,ITGA6,ITGB3,MAP3K14,NFKBIA,PIK3R1,PIK3R3,PIK3R5,PRKCB,PRKCZ,PRKD1,RAF1,RASD1,REL
BAG2 Signaling Pathway	1.11	0.176	-0.577	ANXA2,CASP3,CDKN1A,CTSB,HSPA1A/HSPA1B,Hspa1b,HSPA2,HSPA5,HSPA9,MYC,PRKN,PSMB10,PSMB8,PSME1,REL
Role of JAK1, JAK2 and TYK2 in Interferon Signaling	1.09	0.231	NaN	IFNAR1,IFNAR2,IFNGR1,RAF1,REL,STAT2
Ubiquinol-10 Biosynthesis (Eukaryotic)	1.09	0.231	1.342	CYP26A1,CYP26B1,Cyp2d22,CYP7B1,MICAL1,MICAL3
D-myo-inositol (1,4,5)-Trisphosphate Biosynthesis	1.09	0.231	-0.816	PI4K2B,PIP5K1B,PLCD1,PLCD3,PLCD4,PLCG2
Induction of Apoptosis by HIV1	1.09	0.185	0.302	BBC3,CASP3,IKBKE,MAP3K14,MAP3K5,NAIP,NFKBIA,NGFR,REL,TNFRSF11B,TNFRSF1B,TRAF1
Pyridoxal 5'-phosphate Salvage Pathway	1.09	0.185	-1.508	CDK1,DMPK,FAM20B,MAP3K6,MAP3K8,NEK2,PAK3,PIM1,PLK1,PRKAA2,SGK1,TTK
Renin-Angiotensin Signaling	1.09	0.165	1.807	ACE,ADCY2,ADCY4,ADCY6,AGT,AGTR2,ITPR1,ITPR3,PAK3,PIK3R1,PIK3R3,PIK3R5,PLCG2,PRKCB,PRKCZ,PRKD1,RAF1,RASD1,REL,SHC3
Sucrose Degradation V (Mammalian)	1.09	0.333	NaN	ALDOC,GALM,KHK
Salvage Pathways of Pyrimidine Deoxyribonucleotides	1.09	0.333	NaN	APOBEC3B,TK1,UPP1
Ephrin B Signaling	1.08	0.181	2.887	CXCL12,EFNB1,EFNB2,EFNB3,EPHB3,GNA14,GNAL,GNAO1,GNAT2,GNB5,ITSN1,RAC2,VAV3
Role of JAK family kinases in IL-6-type Cytokine Signaling	1.08	0.177	1.069	BIRC5,IRF1,LBP,LIF,LIFR,MYC,OSMR,PDGFC,SERPINA3,SOCS3,TGFB2,TIMP1,VEGFB,VEGFC
NOD1/2 Signaling Pathway	1.03	0.153	1.671	CASP1,ERN1,HSPA1A/HSPA1B,Hspa1b,HSPA2,HSPA5,HSPA9,IFNAR1,IFNAR2,IKBKE,IL17D,IRF5,LIF,MAP3K14,MAP3K8,MAP4K4,NFKBIA,PELI3,RIGI,SLC15A3,TGFB2,TLR2,TLR4,TLR5,TLR8,TNFAIP3,TNFSF11,TNFSF12,TNFSF8
Chondroitin Sulfate Biosynthesis (Late Stages)	1.03	0.189	-0.333	CHST15,CHST2,CHST3,CHSY1,CHSY3,CSGALNACT1,HS3ST1,HS6ST1,HS6ST2,WSCD2
Tryptophan Degradation X (Mammalian, via Tryptamine)	1.02	0.222	2	Akr1b10,Akr1b7,ALDH2,ALDH3A1,MAOB,SMOX
Œ±-Adrenergic Signaling	1.02	0.165	0.333	ADCY2,ADCY4,ADCY6,CAMK4,GNA14,GNAL,GNAO1,GNAT2,GNB5,ITPR1,ITPR3,PLCG2,PRKCB,PRKCZ,PRKD1,PYGL,RAF1,RASD1
HER-2 Signaling in Breast Cancer	1.01	0.15	1.061	BCL2L11,BIRC5,CASP3,CASP6,CCNE2,CDKN1A,COX4I2,COX6A2,EGF,EGFR,FRK,HBEGF,IKBKE,ITGB2,ITGB3,ITGB4,LYN,MMP2,MYC,NDC1,NFKBIA,NUP43,PIK3R1,PIK3R3,PIK3R5,PRKCB,PRKCZ,PRKD1,RAF1,RASD1,RBL1,REL,SMAD3,TGFA
Nicotine Degradation II	1.01	0.179	1.732	ADH7,AOX1,Aox3,CSGALNACT1,CYP1B1,CYP3A7,CYP51A1,FMO1,FMO2,INMT,LARGE1,POR
Inhibition of Angiogenesis by TSP1	0.986	0.206	1.342	CASP3,CD36,GUCY1A2,HSPG2,KDR,MMP9,THBS1
Chondroitin Sulfate Biosynthesis	0.976	0.18	-0.632	CHST15,CHST2,CHST3,CHSY1,CHSY3,CSGALNACT1,HS3ST1,HS6ST1,HS6ST2,WSCD2,XYLT1
BEX2 Signaling Pathway	0.973	0.171	1.941	BBC3,CDKN1A,LDB1,LMO2,MAP2,MMP2,NFKBIA,NGFR,PDGFC,PPM1L,REL,SPP1,VEGFB,VEGFC
Cell Cycle: G1/S Checkpoint Regulation	0.973	0.176	1.508	ABL1,CCND2,CCNE2,CDKN1A,CDKN2B,E2F2,E2F8,HDAC7,MYC,RBL1,SMAD3,TGFB2
Multiple Sclerosis Signaling Pathway	0.964	0.149	1.567	C1QA,C1QB,C3,C6,CAPN5,CAPN6,CASP1,DUSP1,GAS5,GRIN1,HLA-DMB,HLA-E,IFNGR1,IL17D,IL17RB,IRF1,LIF,MMP9,P2RX7,PARP10,PARP14,PLAU,PPARG,RNF213,SLC8B1,TGFB2,TLR2,TLR4,TLR5,TLR8,TNFSF11,TNFSF12,TNFSF8
Necroptosis Signaling Pathway	0.959	0.155	-0.816	CAMK2A,CAMK2B,CAPN5,CAPN6,CASP1,CFLAR,CYBB,GLUL,IFNAR1,NGFR,PLA2G12A,PLA2G2E,PLA2G5,PPP3CC,PYGL,RBL1,STAT2,TIMM8A,TLR4,TNFRSF10A,TNFRSF11B,TNFRSF1B,VDAC3,ZBP1
Ribonucleotide Reductase Signaling Pathway	0.955	0.153	0	ATF4,BIRC5,CASP3,CDK1,CDKN1A,CHEK1,CREB3L1,CREB5,E2F2,E2F8,EGFR,EIF4EBP1,HGF,MMP2,MMP9,MYC,PARP10,PARP14,PHF10,PIK3R1,PIK3R3,PIK3R5,RRM2,SNAI2,THBS1,VASH2
Arsenate Detoxification I (Glutaredoxin)	0.953	0.4	NaN	GSTO1,LACC1
Protein Citrullination	0.953	0.4	NaN	PADI1,PADI2
Creatine-phosphate Biosynthesis	0.953	0.4	NaN	CKB,MAP4K4
Trans, trans-farnesyl Diphosphate Biosynthesis	0.953	0.4	NaN	FDPS,IDI1
Citrulline-Nitric Oxide Cycle	0.953	0.4	NaN	ASS1,NOS1
Galactose Degradation I (Leloir Pathway)	0.953	0.4	NaN	GALE,GALM
dTMP De Novo Biosynthesis	0.953	0.4	NaN	SHMT1,SHMT2
Acetate Conversion to Acetyl-CoA	0.953	0.4	NaN	ACSS2,ACSS3
Retinol Biosynthesis	0.95	0.188	1.414	Akr1b10,Akr1b7,DHRS3,DHRS9,LIPE,LIPG,PNPLA2,RBP1,RDH12
Apelin Muscle Signaling Pathway	0.95	0.188	0	GNA14,GNAL,GNAO1,GNAT2,GNB5,PPARGC1A,PRKAA2,PRKAB2,SLC2A4
Salvage Pathways of Pyrimidine Ribonucleotides	0.95	0.165	-0.775	APOBEC3B,CDK1,CMPK2,DMPK,FAM20B,MAP3K6,MAP3K8,NEK2,PAK3,PIM1,PLK1,PRKAA2,SGK1,TTK,UCK2,UPP1
FXR/RXR Activation	0.949	0.159	NaN	ABCB4,AGT,APOB,APOE,C3,C4A/C4B,CLU,FASN,FGFR4,FOXA2,FOXA3,KNG1,MTTP,PCK2,PPARG,PPARGC1A,SERPINF1,SREBF1,TF,VLDLR
Lymphotoxin Œ≤ Receptor Signaling	0.942	0.182	2.53	CASP3,IKBKE,MAP3K14,NFKBIA,PIK3R1,PIK3R3,PIK3R5,TRAF1,TRAF4,VCAM1
Cholecystokinin/Gastrin-mediated Signaling	0.941	0.16	1.807	CREM,EGFR,EPHA4,FNBP1,ITPR1,ITPR3,PRKCB,PRKCZ,PRKD1,RAC2,RAF1,RASD1,RHOB,RHOBTB1,RHOBTB2,RHOC,RHOD,RHOJ,RHOU
Apelin Endothelial Signaling Pathway	0.941	0.156	1.5	ADCY2,ADCY4,ADCY6,GNA14,GNAL,GNAO1,GNAT2,GNB5,KLF2,PIK3R1,PIK3R3,PIK3R5,PRKAA2,PRKAB2,PRKCB,PRKCZ,PRKD1,RAF1,RASD1,REL,SMAD3,VCAM1
Adenosine Nucleotides Degradation II	0.941	0.25	NaN	LACC1,NT5C3A,NT5E,XDH
Parkinson's Signaling	0.941	0.25	NaN	CASP3,GPR37,PRKN,SNCAIP
Leptin Signaling in Obesity	0.938	0.171	1.342	ADCY2,ADCY4,ADCY6,LEPR,PIK3R1,PIK3R3,PIK3R5,PLCD1,PLCD3,PLCD4,PLCG2,PLCL1,SOCS3
CCR3 Signaling in Eosinophils	0.932	0.157	0.302	GNA14,GNAL,GNAO1,GNAT2,GNB5,ITPR1,ITPR3,MYLK,PAK3,PIK3R1,PIK3R3,PIK3R5,PLA2G12A,PLA2G2E,PLA2G5,Ppp1r12b,PRKCB,PRKCZ,PRKD1,RAF1,RASD1
Thio-molybdenum Cofactor Biosynthesis	0.923	1	NaN	MOCOS
Glutamine Biosynthesis I	0.923	1	NaN	GLUL
Sorbitol Degradation I	0.923	1	NaN	SORD
L-cysteine Degradation II	0.923	1	NaN	CTH
Asparagine Biosynthesis I	0.923	1	NaN	ASNS
Lanosterol Biosynthesis	0.923	1	NaN	LSS
UDP-N-acetyl-D-galactosamine Biosynthesis I	0.923	1	NaN	GALE
UVA-Induced MAPK Signaling	0.92	0.163	1.265	CASP3,EGFR,PARP10,PARP14,PIK3R1,PIK3R3,PIK3R5,PLCD1,PLCD3,PLCD4,PLCG2,PLCL1,RASD1,RPS6KA2,SMPD2,SMPD3
Th1 and Th2 Activation Pathway	0.912	0.151	NaN	ACVR2B,CD80,HLA-DMB,IFNAR1,IFNGR1,IL12RB1,IL17RB,IL4R,IRF1,ITGB2,JAG1,JAK3,NFATC1,NFATC4,NOTCH1,NOTCH2,PIK3R1,PIK3R3,PIK3R5,PTGDR2,RUNX3,S1PR1,SOCS3,SPI1,TGFBR3,TNFSF11
Antiproliferative Role of Somatostatin Receptor 2	0.905	0.169	0.816	CDKN1A,CTH,GNB5,GUCY1A2,GUCY2C,NOS1,NPR1,NPR3,PIK3R1,PIK3R3,PIK3R5,RASD1,SSTR2
Cell Cycle Control of Chromosomal Replication	0.903	0.179	-3.162	CDK1,CDK17,CHEK2,MCM5,MCM6,MCM8,POLE,PRIM1,RPA3,TOP2A
D-myo-inositol (1,4,5,6)-Tetrakisphosphate Biosynthesis	0.901	0.15	0.447	ALPL,CDC25C,CILP,DUSP1,DUSP10,DUSP15,DUSP4,DUSP8,ENPP1,HACD2,ITPK1,NUDT4,PPFIBP2,PPM1H,PPM1L,PPP1R14C,PPP1R16B,PPP1R1B,PPP1R3C,PPP3CC,PSPH,PTPN1,PTPN13,PTPRJ,PTPRM,PXYLP1,SOCS3
D-myo-inositol (3,4,5,6)-tetrakisphosphate Biosynthesis	0.901	0.15	0.447	ALPL,CDC25C,CILP,DUSP1,DUSP10,DUSP15,DUSP4,DUSP8,ENPP1,HACD2,ITPK1,NUDT4,PPFIBP2,PPM1H,PPM1L,PPP1R14C,PPP1R16B,PPP1R1B,PPP1R3C,PPP3CC,PSPH,PTPN1,PTPN13,PTPRJ,PTPRM,PXYLP1,SOCS3
Thrombopoietin Signaling	0.901	0.175	1.897	GAB2,MYC,PIK3R1,PIK3R3,PIK3R5,PLCG2,PRKCB,PRKCZ,PRKD1,RAF1,RASD1
Dermatan Sulfate Biosynthesis	0.901	0.175	-0.632	CHST15,CHST2,CHST3,CHSY1,CHSY3,CSGALNACT1,HS3ST1,HS6ST1,HS6ST2,WSCD2,XYLT1
Apelin Cardiomyocyte Signaling Pathway	0.892	0.162	2	ATP2A3,CAT,ITPR1,MAPK4,MYLK,PIK3R1,PIK3R3,PIK3R5,PLCD1,PLCD3,PLCD4,PLCG2,PLCL1,PRKCB,PRKCZ,PRKD1
SNARE Signaling Pathway	0.884	0.154	1.964	ADCY2,ADCY4,ADCY6,CACNB2,CACNB3,CACNB4,CAMK2A,CAMK2B,CPLX2,MYH1,MYH10,MYH14,MYH8,SNAP91,STX1A,SYT12,SYT17,SYT6,SYT7,SYT8,UNC13A
Methionine Degradation I (to Homocysteine)	0.882	0.217	-2	EEF1AKMT1,EEF1AKMT3,Eef1akmt4,MGMT,PRMT3
Vitamin-C Transport	0.882	0.217	1	GSTO1,LRRC8C,NXN,SLC2A3,SLC2A4
Apelin Cardiac Fibroblast Signaling Pathway	0.882	0.217	-1.342	PRKAA2,PRKAB2,SERPINE1,SPHK1,TGFB2
Neurotrophin/TRK Signaling	0.873	0.167	0.632	ATF4,CREB3L1,CREB5,MAP3K5,NGFR,NTF3,NTRK2,PIK3R1,PIK3R3,PIK3R5,RAF1,RASD1,SPRY1
Paxillin Signaling	0.872	0.159	0.707	ACTA2,ITGA5,ITGA6,ITGA7,ITGA8,ITGA9,ITGAM,ITGB2,ITGB3,ITGB4,PAK3,PARVA,PIK3R1,PIK3R3,PIK3R5,RASD1,TLN2
Retinoate Biosynthesis I	0.872	0.186	0	ADH7,Akr1b10,Akr1b7,Akr1c14,DHRS3,DHRS9,RBP1,RDH12
Macrophage Classical Activation Signaling Pathway	0.872	0.148	2.746	ACOD1,CD14,CD80,CYBB,GBP2,GBP4,HLA-DMB,IFNAR1,IFNAR2,IFNGR1,IL17D,IRF1,IRF5,LBP,LIF,LY96,NCF2,NFKBIA,PARP14,PPARG,SOCS3,SPI1,STAT2,TGFB2,TLR4,TNFSF11,TNFSF12,TNFSF8
Ketogenesis	0.869	0.273	NaN	ACAT2,BDH2,HMGCS1
Glycine Betaine Degradation	0.869	0.273	NaN	SARDH,SHMT1,SHMT2
MYC Mediated Apoptosis Signaling	0.867	0.18	-1	BBC3,BCL2L11,CASP3,CFLAR,IKBKE,MYC,NGFR,TNFRSF11B,TNFRSF1B
Dermatan Sulfate Degradation (Metazoa)	0.865	0.235	1	CEMIP,CEMIP2,FGFRL1,HYAL2
CD27 Signaling in Lymphocytes	0.865	0.175	1.414	CASP3,IKBKE,MAP3K12,MAP3K14,MAP3K15,MAP3K5,MAP3K6,MAP3K8,NFKBIA,REL
ERBB Signaling	0.856	0.161	0.535	EGF,EGFR,EREG,HBEGF,PAK3,PIK3R1,PIK3R3,PIK3R5,PLCG2,PRKCB,PRKCZ,PRKD1,RAF1,RASD1,TGFA
3-phosphoinositide Degradation	0.833	0.147	0.218	ALPL,CDC25C,CILP,DUSP1,DUSP10,DUSP15,DUSP4,DUSP8,ENPP1,HACD2,ITPK1,MTM1,NUDT4,PPFIBP2,PPM1H,PPM1L,PPP1R14C,PPP1R16B,PPP1R1B,PPP1R3C,PPP3CC,PSPH,PTPN1,PTPN13,PTPRJ,PTPRM,PXYLP1,SOCS3
IL-13 Signaling Pathway	0.831	0.155	1.886	ANO1,ARG1,CD36,CHI3L1,CXCL6,DUSP1,FOXA2,FRK,HBEGF,IL17RB,IL4R,LYN,PIK3R1,PIK3R3,PIK3R5,POSTN,SOCS3,TGFB2
MIF Regulation of Innate Immunity	0.83	0.182	0.378	CD14,LY96,NFKBIA,PLA2G12A,PLA2G2E,PLA2G5,REL,TLR4
Role of CHK Proteins in Cell Cycle Checkpoint Control	0.829	0.172	1	CDC25C,CDK1,CDKN1A,CHEK1,CHEK2,E2F2,E2F8,PLK1,PPM1L,SLC19A1
TNFR1 Signaling	0.828	0.176	1.134	CASP3,CASP6,IKBKE,MAP3K14,NAIP,NFKBIA,PAK3,REL,TNFAIP3
Huntington's Disease Signaling	0.819	0.141	0	ATF4,CAPN5,CAPN6,CASP1,CASP3,CASP6,CPLX2,CREB3L1,CREB5,DNM1,EGF,EGFR,GLS,GNA14,GNB5,HAP1,HDAC7,HSPA1A/HSPA1B,Hspa1b,HSPA2,HSPA5,HSPA9,IGF1,ITPR1,PACSIN1,PENK,PIK3R1,PIK3R3,PIK3R5,PRKCB,PRKCZ,PRKD1,PSMB10,PSMB8,PSME1,RPS27A,SGK1,SHC3,STX1A,TGM2
UDP-N-acetyl-D-glucosamine Biosynthesis II	0.812	0.333	NaN	GFPT2,GNPNAT1
GDP-mannose Biosynthesis	0.812	0.333	NaN	GMPPB,GPI
Glutamate Receptor Signaling	0.799	0.167	1.342	GLS,GLUL,GNB5,GRIA1,GRIK3,GRIK4,GRIN1,HOMER2,HOMER3,SLC1A1,SLC1A4
Polyamine Regulation in Colon Cancer	0.794	0.169	-0.632	ARG1,BCL2L11,MYC,ODC1,PPARG,RAF1,SLC3A2,SMOX,SRM,TRPC1
Superpathway of Methionine Degradation	0.793	0.184	-2.449	CTH,EEF1AKMT1,EEF1AKMT3,Eef1akmt4,GOT1,MGMT,PRMT3
Notch Signaling	0.793	0.184	NaN	DTX4,HES1,HEY1,JAG1,MAML3,NOTCH1,NOTCH2
Sumoylation Pathway	0.786	0.155	-0.333	AR,FNBP1,ISG20,MAP3K5,NFKBIA,RAC2,RAN,RHOB,RHOBTB1,RHOBTB2,RHOC,RHOD,RHOJ,RHOU,SLC19A1,ZNF217
IL-1 Signaling	0.775	0.156	1.633	ADCY2,ADCY4,ADCY6,GNA14,GNAL,GNAO1,GNAT2,GNB5,IKBKE,IL1R1,IRAK2,IRAK3,MAP3K14,NFKBIA,REL
IL-17A Signaling in Airway Cells	0.768	0.164	2.333	CXCL3,CXCL6,IKBKE,IL17RB,JAK3,NFKBIA,PIK3R1,PIK3R3,PIK3R5,REL,TRAF3IP2
Mouse Embryonic Stem Cell Pluripotency	0.761	0.154	1.807	FZD1,FZD10,FZD3,FZD9,ID1,ID3,ID4,JAK3,LIF,LIFR,MYC,PIK3R1,PIK3R3,PIK3R5,RAF1,RASD1
FLT3 Signaling in Hematopoietic Progenitor Cells	0.756	0.159	0.905	ATF4,CREB3L1,CREB5,EIF4EBP1,FLT3LG,GAB2,PIK3R1,PIK3R3,PIK3R5,RAF1,RASD1,RPS6KA2,STAT2
JAK/STAT Signaling	0.756	0.159	0.905	CDKN1A,CISH,JAK3,PIK3R1,PIK3R3,PIK3R5,PTPN1,RAF1,RASD1,REL,SOCS3,SOCS5,STAT2
Estrogen Biosynthesis	0.752	0.174	0.378	Akr1b10,Akr1b7,CYP1B1,CYP3A7,CYP51A1,HSD17B1,HSD17B7,POR
Apelin Pancreas Signaling Pathway	0.752	0.174	1.134	DDIT3,ERN1,PIK3R1,PIK3R3,PIK3R5,PRKAA2,PRKAB2,REL
14-3-3-mediated Signaling	0.749	0.15	1.941	MAP3K5,PIK3R1,PIK3R3,PIK3R5,PLCD1,PLCD3,PLCD4,PLCG2,PLCL1,PRKCB,PRKCZ,PRKD1,RAF1,RASD1,TUBA1A,TUBA8,TUBB,TUBB2A,TUBB2B
Œ≥-linolenate Biosynthesis II (Animals)	0.735	0.211	1	ACSL4,FADS2,SLC27A1,SLC27A6
WNK Renal Signaling Pathway	0.713	0.151	0.775	AGT,IGF1,KLHL3,LRRC8C,NPPC,NPR3,PIK3R1,PIK3R3,PIK3R5,PRKCB,PRKCZ,PRKD1,PRKN,SGK1,SLC12A6,WNK4
NRF2-mediated Oxidative Stress Response	0.706	0.139	0.775	ABCC4,ACTA2,AOX1,ATF4,BACH1,CAT,Cyp2d22,CYP3A7,DNAJA3,DNAJB5,DNAJC15,FMO1,GCLC,GSTM1,GSTM2,GSTM5,GSTO1,HERPUD1,HMOX1,HSPB8,MAFF,MAP3K5,MGST1,MGST2,NQO1,PIK3R1,PIK3R3,PIK3R5,PRKCB,PRKCZ,PRKD1,RAF1,RASD1
Prostate Cancer Signaling	0.703	0.149	NaN	ABL1,AR,ATF4,CCNE2,CDKN1A,CREB3L1,CREB5,E2F2,HDAC7,NFKBIA,PIK3R1,PIK3R3,PIK3R5,RAF1,RASD1,RBL1,REL
Adenine and Adenosine Salvage III	0.7	0.286	NaN	HPRT1,LACC1
Ceramide Degradation	0.7	0.286	NaN	ACER3,NAAA
Th2 Pathway	0.699	0.146	0.229	ACVR2B,CD80,HLA-DMB,IL12RB1,IL17RB,IL4R,ITGB2,JAG1,JAK3,NOTCH1,NOTCH2,PIK3R1,PIK3R3,PIK3R5,PTGDR2,RUNX3,S1PR1,SOCS3,SPI1,TGFBR3
Th1 Pathway	0.694	0.148	1.414	CD80,HLA-DMB,IFNAR1,IFNGR1,IL12RB1,IRF1,ITGB2,JAK3,NFATC1,NFATC4,NOTCH1,NOTCH2,PIK3R1,PIK3R3,PIK3R5,RUNX3,SOCS3,TNFSF11
PD-1, PD-L1 cancer immunotherapy pathway	0.69	0.15	-0.258	CBLB,CD80,CIP2A,HLA-DMB,HLA-E,IFNGR1,JAK3,LCP2,NGFR,PIK3R1,PIK3R3,PIK3R5,SMAD3,TGFB2,TNFRSF11B,TNFRSF1B
ABRA Signaling Pathway	0.689	0.152	2.138	ACTA2,IGF1,LIF,MMP9,NOL3,PDGFC,PPARGC1A,PPP3CC,SVIL,Tpm1,Tpm2,Tpm4,VEGFB,VEGFC
4-1BB Signaling in T Lymphocytes	0.669	0.176	2	IKBKE,MAP3K14,MAP3K5,NFKBIA,REL,TRAF1
Autophagy	0.654	0.138	-0.186	ATF4,BMP6,CREB3L1,CREB5,DAPK2,DDIT3,EGF,ERN1,GABARAPL1,HGF,IGF1,MYC,NGFR,PIK3R1,PIK3R3,PIK3R5,PPM1L,PPP3CC,PRKAA2,PRKAB2,RAF1,SLC1A5,SLC3A2,SLC7A5,TGFA,TGFB2,TLR4,TNFRSF11B,TNFRSF1B,WIPI1
Role of Hypercytokinemia/hyperchemokinemia in the Pathogenesis of Influenza	0.652	0.151	2.496	CASP1,CXCL3,IFIT2,IFIT3,IFNAR1,IFNAR2,IFNLR1,ISG20,RIGI,RSAD2,S1PR1,STAT2,TLR4
Epoxysqualene Biosynthesis	0.649	0.5	NaN	FDFT1
Choline Degradation I	0.649	0.5	NaN	CHDH
Spermidine Biosynthesis I	0.649	0.5	NaN	SRM
Sulfate Activation for Sulfonation	0.649	0.5	NaN	PAPSS2
Xanthine and Xanthosine Salvage	0.649	0.5	NaN	LACC1
Fatty Acid Biosynthesis Initiation II	0.649	0.5	NaN	FASN
Cysteine Biosynthesis/Homocysteine Degradation	0.649	0.5	NaN	CTH
Putrescine Biosynthesis III	0.649	0.5	NaN	ODC1
Glutamine Degradation I	0.649	0.5	NaN	GLS
Role of IL-17A in Psoriasis	0.64	0.214	NaN	CXCL3,CXCL6,IL17RB
Colanic Acid Building Blocks Biosynthesis	0.64	0.214	NaN	GALE,GMPPB,GPI
April Mediated Signaling	0.638	0.167	0.816	IKBKE,MAP3K14,NFATC1,NFATC4,NFKBIA,REL,TRAF1
Ethanol Degradation II	0.63	0.171	0.816	ACSS2,ACSS3,ADH7,ALDH2,ALDH3A1,DHRS9
Phagosome Maturation	0.628	0.14	NaN	ATP6V0A4,ATP6V1G1,ATP6V1G2,CTSB,CTSC,CTSV,CYBB,HLA-E,LPO,NCF1,NCF2,NOS1,NOX4,RAC2,STX1A,TCIRG1,TUBA1A,TUBA8,TUBB,TUBB2A,TUBB2B,TUBE1,VPS37B
Role of IL-17A in Arthritis	0.628	0.158	NaN	CXCL3,CXCL6,IL17RB,MMP13,NFKBIA,PIK3R1,PIK3R3,PIK3R5,REL
Tight Junction Signaling	0.621	0.139	NaN	ACTA2,AFDN,ARHGEF2,CLDN11,CLDN15,CLDN2,JAM2,LLGL1,MPDZ,MYH1,MYH10,MYH14,MYH8,MYLK,NECTIN2,NGFR,PPM1L,PRKCZ,RAB13,REL,STX1A,TGFB2,TIAM1,TNFRSF11B,TNFRSF1B
Prolactin Signaling	0.619	0.147	1.155	ABCC9,IRF1,MYC,PIK3R1,PIK3R3,PIK3R5,PLCG2,PRKCB,PRKCZ,PRKD1,RAF1,RASD1,SOCS3,SOCS5
Fc Epsilon RI Signaling	0.619	0.144	2	LCP2,LYN,PIK3R1,PIK3R3,PIK3R5,PLA2G12A,PLA2G2E,PLA2G5,PLCG2,PRKCB,PRKCZ,PRKD1,RAC2,RAF1,RASD1,SYK,VAV3
GŒ±s Signaling	0.614	0.143	0.577	ADCY2,ADCY4,ADCY6,ADD3,ADORA2A,ATF4,CREB3L1,CREB5,GNA14,GNAL,GNAO1,GNAT2,GNB5,MC5R,PTGER4,PTH1R,RAPGEF3,VIPR2
PXR/RXR Activation	0.612	0.154	0.632	ABCB1,ABCB9,ABCC3,CYP3A7,FOXA2,GSTM1,GSTM2,PAPSS2,PCK2,PPARGC1A
B Cell Activating Factor Signaling	0.604	0.163	1.342	IKBKE,MAP3K14,NFATC1,NFATC4,NFKBIA,REL,TRAF1
Triacylglycerol Degradation	0.599	0.155	0	AARS1,ABHD2,ALDH2,DAGLA,FAAH,LIPE,LIPG,MGLL,PNPLA2
Endocannabinoid Developing Neuron Pathway	0.595	0.142	1.807	ADCY2,ADCY4,ADCY6,ATF4,CREB3L1,CREB5,GNAL,GNAO1,GNB5,MAPK4,MGLL,PIK3R1,PIK3R3,PIK3R5,RAC2,RAF1,RAP1GAP,RASD1
UVC-Induced MAPK Signaling	0.586	0.157	1.134	EGFR,PRKCB,PRKCZ,PRKD1,RAF1,RASD1,SMPD2,SMPD3
Fatty Acid Activation	0.58	0.2	NaN	ACSL4,SLC27A1,SLC27A6
Choline Biosynthesis III	0.58	0.2	NaN	HMOX1,PCYT1B,PLD4
Putrescine Degradation III	0.578	0.182	2	ALDH2,ALDH3A1,MAOB,SMOX
ERK5 Signaling	0.576	0.149	-0.333	ATF4,CREB3L1,CREB5,EGF,EGFR,LIF,MAP3K8,MYC,RASD1,RPS6KA2,SGK1
Nicotine Degradation III	0.572	0.153	1	ADH7,AOX1,Aox3,CSGALNACT1,CYP1B1,CYP3A7,CYP51A1,LARGE1,POR
Neuroprotective Role of THOP1 in Alzheimer's Disease	0.562	0.14	-0.277	ACE,AGT,C1R,ENDOU,FAP,HLA-E,HTRA1,KLK10,KLK8,KNG1,LONP1,MMP9,PRSS12,PRSS23,PRSS36,SERPINA3,ST14
Heparan Sulfate Biosynthesis	0.561	0.144	-0.302	AARS1,ALDH2,CHST15,CHST2,CHST3,EXTL1,GLCE,HS3ST1,HS6ST1,HS6ST2,LIPE,WSCD2,XYLT1
CD40 Signaling	0.561	0.149	1.667	IKBKE,JAK3,MAP3K14,NFKBIA,PIK3R1,PIK3R3,PIK3R5,REL,TNFAIP3,TRAF1
Noradrenaline and Adrenaline Degradation	0.559	0.162	0.816	ADH7,ALDH2,ALDH3A1,DHRS9,MAOB,SMOX
UVB-Induced MAPK Signaling	0.557	0.154	1.414	EGFR,EIF4EBP1,PIK3R1,PIK3R3,PIK3R5,PRKCB,PRKCZ,PRKD1
Melanocyte Development and Pigmentation Signaling	0.556	0.143	1.155	ADCY2,ADCY4,ADCY6,ATF4,CREB3L1,CREB5,KIT,PIK3R1,PIK3R3,PIK3R5,PLCG2,RAF1,RASD1,RPS6KA2
GPCR-Mediated Integration of Enteroendocrine Signaling Exemplified by an L Cell	0.553	0.147	-0.302	ADCY2,ADCY4,ADCY6,GNA14,ITPR1,ITPR3,PLCD1,PLCD3,PLCD4,PLCG2,PLCL1
Androgen Signaling	0.548	0.136	1.941	AR,CACNA1C,CACNA1D,CACNA1G,CACNA1H,CACNB2,CACNB3,CACNB4,CACNG4,GNA14,GNAL,GNAO1,GNAT2,GNB5,ITPR1,ITPR3,PRKCB,PRKCZ,PRKD1,REL,SMAD3,TAF15,TAF4B
Heparan Sulfate Biosynthesis (Late Stages)	0.546	0.145	0	AARS1,ALDH2,CHST15,CHST2,CHST3,EXTL1,GLCE,HS3ST1,HS6ST1,HS6ST2,LIPE,WSCD2
PCP (Planar Cell Polarity) Pathway	0.545	0.15	1.667	EFNB1,FZD1,FZD10,FZD3,FZD9,WNT11,WNT2B,WNT4,WNT9A
Coronavirus Replication Pathway	0.542	0.156	-0.378	ACE,IFITM3,TUBA1A,TUBA8,TUBB,TUBB2A,TUBB2B
BMP signaling pathway	0.54	0.143	-0.333	ACVR2B,BMP3,BMP5,BMP6,BMPR1B,CAMK4,CHRD,FST,NOG,RAF1,RASD1,REL,ZNF423
VEGF Signaling	0.536	0.141	2.111	ACTA2,EIF2B3,EIF2S2,KDR,PDGFC,PIK3R1,PIK3R3,PIK3R5,PLCG2,PRKCB,RAF1,RASD1,VEGFB,VEGFC
Sphingosine and Sphingosine-1-phosphate Metabolism	0.533	0.222	NaN	ACER3,NAAA
Heme Biosynthesis II	0.533	0.222	NaN	ALAD,CPOX
Angiopoietin Signaling	0.53	0.145	-0.816	ANGPT4,ANGPTL1,BIRC5,IKBKE,NFKBIA,PAK3,PIK3R1,PIK3R3,PIK3R5,RASD1,REL
GDNF Family Ligand-Receptor Interactions	0.53	0.145	1.414	ARTN,GFRA4,ITPR1,ITPR3,PIK3R1,PIK3R3,PIK3R5,PLCG2,RAF1,RASD1,RET
Extrinsic Prothrombin Activation Pathway	0.527	0.188	NaN	F13A1,TFPI,THBD
Chondroitin Sulfate Degradation (Metazoa)	0.527	0.188	NaN	CEMIP,CEMIP2,HYAL2
Docosahexaenoic Acid (DHA) Signaling	0.526	0.158	NaN	CASP3,PIK3R1,PIK3R3,PIK3R5,PNPLA2,SERPINF1
PEDF Signaling	0.524	0.143	1.667	CFLAR,IKBKE,NFKBIA,PIK3R1,PIK3R3,PIK3R5,PNPLA2,PPARG,RAF1,RASD1,REL,SERPINF1
Role of OCT4 in Mammalian Embryonic Stem Cell Pluripotency	0.513	0.152	NaN	CASP6,FOXA2,NR2F1,NR2F2,NR6A1,SPP1,WWP2
Methylglyoxal Degradation III	0.51	0.161	NaN	Akr1b10,Akr1b7,Akr1c14,PRXL2B,PTGR1
Diphthamide Biosynthesis	0.499	0.333	NaN	DPH5
Glycine Biosynthesis III	0.499	0.333	NaN	MGAT4A
S-methyl-5'-thioadenosine Degradation II	0.499	0.333	NaN	LACC1
1,25-dihydroxyvitamin D3 Biosynthesis	0.499	0.333	NaN	POR
Palmitate Biosynthesis I (Animals)	0.499	0.333	NaN	FASN
Ascorbate Recycling (Cytosolic)	0.499	0.333	NaN	GSTO1
Tetrahydrobiopterin Biosynthesis I	0.499	0.333	NaN	GCH1
Uridine-5'-phosphate Biosynthesis	0.499	0.333	NaN	CAD
Thiosulfate Disproportionation III (Rhodanese)	0.499	0.333	NaN	TST
Adenine and Adenosine Salvage I	0.499	0.333	NaN	LACC1
1D-myo-inositol Hexakisphosphate Biosynthesis V (from Ins(1,3,4)P3)	0.499	0.333	NaN	ITPK1
Tetrahydrobiopterin Biosynthesis II	0.499	0.333	NaN	GCH1
Glutamate Degradation II	0.499	0.333	NaN	GOT1
Tyrosine Biosynthesis IV	0.499	0.333	NaN	PCBD2
Aspartate Biosynthesis	0.499	0.333	NaN	GOT1
Role of JAK2 in Hormone-like Cytokine Signaling	0.496	0.145	0.333	CCND2,CYP3A7,IGF1,LEPR,PDGFC,PTPN1,SOCS3,VEGFB,VEGFC
Calcium Transport I	0.469	0.2	NaN	ATP2A3,ATP2B4
Ketolysis	0.469	0.2	NaN	ACAT2,BDH2
IL-3 Signaling	0.467	0.139	1.897	CSF2RB,GAB2,PIK3R1,PIK3R3,PIK3R5,PPP3CC,PRKCB,PRKCZ,PRKD1,RAF1,RASD1
Role of MAPK Signaling in Inhibiting the Pathogenesis of Influenza	0.467	0.139	0	CASP3,MAP3K5,NFKBIA,PLA2G12A,PLA2G2E,PLA2G5,PLA2G7,PLAAT1,PNPLA2,RAF1,TLR4
Glucocorticoid Receptor Signaling	0.464	0.125	NaN	A2M,AGT,AR,ARG2,BCL2L11,BGLAP,CAV1,CD163,CDKN1A,CSF2RB,CXCL3,DUSP1,EGF,EGFR,GJA1,HLA-DMB,HLA-E,HP,HSPA1A/HSPA1B,Hspa1b,HSPA2,HSPA5,HSPA9,IFNAR1,IFNLR1,IGF1,IKBKE,IL12RB1,IL17RB,IL17RD,IL1R1,IL20RA,IL4R,JAK3,MAP3K14,MMP13,MMP2,MMP8,MMP9,MYC,NFATC1,NFATC4,NFKBIA,NRIP1,PC,PCK2,PDK4,PHF10,PIK3R1,PIK3R3,PIK3R5,PLA2G12A,PLA2G2E,PLA2G5,PLAU,PPARG,PPP3CC,PRKAA2,PRKAB2,RAF1,RARB,RASD1,SERPINE1,SGK1,SLPI,S…
PFKFB4 Signaling Pathway	0.459	0.146	0	ATF4,CREB3L1,CREB5,GPI,HK3,TGFB2,XDH
Bupropion Degradation	0.457	0.16	1	CYP1B1,CYP3A7,CYP51A1,POR
Triacylglycerol Biosynthesis	0.454	0.143	-0.707	CRLS1,DGAT2,ELOVL6,GPAT3,LPIN1,LPIN3,PLPP5,PLPPR3
EGF Signaling	0.454	0.143	1.414	EGF,EGFR,ITPR1,ITPR3,PIK3R1,PIK3R3,PIK3R5,RAF1
Erythropoietin Signaling Pathway	0.45	0.131	0.655	CCND2,CSF2RB,IL17D,ITPR1,ITPR3,LIF,MACROH2A2,NFKBIA,PIK3R1,PIK3R3,PIK3R5,PRKCB,PRKCZ,PRKD1,RAC2,RAF1,RASD1,REL,SHC3,TGFB2,TNFSF11,TNFSF12,TNFSF8
Activation of IRF by Cytosolic Pattern Recognition Receptors	0.43	0.138	2.121	IFIH1,IFIT2,IFNAR1,IKBKE,NFKBIA,REL,RIGI,STAT2,ZBP1
Glycogen Degradation II	0.415	0.182	NaN	PGM5,PYGL
Dolichyl-diphosphooligosaccharide Biosynthesis	0.415	0.182	NaN	ALG6,ALG8
GDP-glucose Biosynthesis	0.415	0.182	NaN	HK3,PGM5
Role of MAPK Signaling in Promoting the Pathogenesis of Influenza	0.414	0.132	0	ATP6V0A4,ATP6V1G1,ATP6V1G2,CASP3,MAP3K5,NFKBIA,PLA2G12A,PLA2G2E,PLA2G5,PLA2G7,PLAAT1,PNPLA2,RAF1,RASD1,TCIRG1
Acetone Degradation I (to Methylglyoxal)	0.413	0.143	0.447	CYP1B1,CYP3A7,CYP51A1,POR,PRXL2B,PTGR1
Dermatan Sulfate Biosynthesis (Late Stages)	0.411	0.14	0.816	CHST15,CHST2,CHST3,HS3ST1,HS6ST1,HS6ST2,WSCD2
Retinoate Biosynthesis II	0.399	0.25	NaN	RBP1
Heme Degradation	0.399	0.25	NaN	HMOX1
PRPP Biosynthesis I	0.399	0.25	NaN	PRPS1
Heme Biosynthesis from Uroporphyrinogen-III I	0.399	0.25	NaN	CPOX
Spermine and Spermidine Degradation I	0.399	0.25	NaN	SMOX
Phenylethylamine Degradation I	0.399	0.25	NaN	ALDH2
Taurine Biosynthesis	0.399	0.25	NaN	FMO1
L-cysteine Degradation I	0.399	0.25	NaN	GOT1
Phenylalanine Degradation I (Aerobic)	0.399	0.25	NaN	PCBD2
Mitochondrial L-carnitine Shuttle Pathway	0.398	0.158	NaN	ACSL4,SLC27A1,SLC27A6
NAD Salvage Pathway II	0.392	0.148	-1	Nmnat3,NT5C3A,NT5E,PXYLP1
Telomerase Signaling	0.383	0.13	0.302	ABL1,CDKN1A,DKC1,EGF,EGFR,HDAC7,MYC,PIK3R1,PIK3R3,PIK3R5,PPM1L,RAF1,RASD1,TERT
GŒ±12/13 Signaling	0.376	0.128	2.673	CDH11,CDH6,F2R,IKBKE,LPAR2,LPAR4,LPAR6,MAP3K5,NFKBIA,PIK3R1,PIK3R3,PIK3R5,RAF1,RASD1,REL,TEC,VAV3
ERBB4 Signaling	0.372	0.132	2.121	PIK3R1,PIK3R3,PIK3R5,PLCG2,PRKCB,PRKCZ,PRKD1,RAF1,RASD1
Remodeling of Epithelial Adherens Junctions	0.372	0.132	NaN	ACTA2,ARPC5L,DNM1,HGF,TUBA1A,TUBA8,TUBB,TUBB2A,TUBB2B
Retinoic acid Mediated Apoptosis Signaling	0.369	0.133	1.414	CASP3,CFLAR,IFNAR1,IRF1,PARP10,PARP14,RARB,TNFRSF10A
SPINK1 Pancreatic Cancer Pathway	0.369	0.133	-0.707	CELA1,CPA6,CPM,CTSB,KLK10,KLK8,MMP12,SMAD3
Glucose and Glucose-1-phosphate Degradation	0.368	0.167	NaN	HK3,PGM5
IL-33 Signaling Pathway	0.345	0.124	1.043	ATF4,CASP1,CASP3,CASP6,CELA1,CREB3L1,CREB5,FBXL19,IKBKE,KIT,LPIN1,MAP3K8,MMP12,MMP2,MMP9,NFATC1,NFKBIA,PIK3R1,PIK3R3,PIK3R5,PLCG2,SYK,VCAM1
Role of WNT/GSK-3Œ≤ Signaling in the Pathogenesis of Influenza	0.341	0.128	1.414	CSNK1E,FZD1,FZD10,FZD3,FZD9,IFNAR1,WNT11,WNT2B,WNT4,WNT9A
Proline Biosynthesis II (from Arginine)	0.327	0.2	NaN	PYCR1
Pentose Phosphate Pathway (Oxidative Branch)	0.327	0.2	NaN	H6PD
Tetrapyrrole Biosynthesis II	0.327	0.2	NaN	ALAD
CMP-N-acetylneuraminate Biosynthesis I (Eukaryotes)	0.327	0.2	NaN	GNE
Myo-inositol Biosynthesis	0.327	0.2	NaN	ISYNA1
Glycogen Degradation III	0.327	0.154	NaN	PGM5,PYGL
Maturity Onset Diabetes of Young (MODY) Signaling	0.325	0.127	NaN	ABCC9,APOB,APOE,CACNA1C,CACNA1D,CACNB2,CACNB3,CACNB4,CACNG4,FOXA2
Renal Cell Carcinoma Signaling	0.325	0.127	1.633	EGLN3,HGF,PAK3,PIK3R1,PIK3R3,PIK3R5,RAF1,RASD1,RPS27A,TGFA
IGF-1 Signaling	0.311	0.124	0.707	CCN3,IGF1,IGFBP2,IGFBP3,IGFBP7,PIK3R1,PIK3R3,PIK3R5,PRKCZ,RAF1,RASD1,SOCS3,SOCS5
Dopamine Receptor Signaling	0.31	0.125	1	ADCY2,ADCY4,ADCY6,GCH1,MAOB,PPM1L,PPP1R14C,PPP1R1B,PPP1R3C,SMOX
Chemokine Signaling	0.296	0.123	-0.333	CAMK1D,CAMK2A,CAMK2B,CAMK4,CXCL12,PLCG2,Ppp1r12b,PRKCB,RAF1,RASD1
DNA Double-Strand Break Repair by Homologous Recombination	0.291	0.143	NaN	ABL1,RAD51
ERB2-ERBB3 Signaling	0.284	0.123	1.89	ETV4,JAK3,MYC,PIK3R1,PIK3R3,PIK3R5,RAF1,RASD1
CNTF Signaling	0.277	0.123	1.633	LIFR,PIK3R1,PIK3R3,PIK3R5,RAF1,RASD1,RPS6KA2
Role of Lipids/Lipid Rafts in the Pathogenesis of Influenza	0.276	0.13	NaN	FDPS,IFNAR1,RSAD2
Pyrimidine Deoxyribonucleotides De Novo Biosynthesis I	0.276	0.13	NaN	CMPK2,DUT,RRM2
Crosstalk between Dendritic Cells and Natural Killer Cells	0.275	0.121	0	ACTA2,CAMK2A,CAMK2B,CD80,CSF2RB,HLA-E,NECTIN2,REL,TLN2,TLR4,TNFRSF1B
Arginine Biosynthesis IV	0.273	0.167	NaN	ASS1
Pyruvate Fermentation to Lactate	0.273	0.167	NaN	LDHB
Glycerol Degradation I	0.273	0.167	NaN	Gk
Selenocysteine Biosynthesis II (Archaea and Eukaryotes)	0.273	0.167	NaN	SARS1
NAD Biosynthesis III	0.273	0.167	NaN	Nmnat3
Dopamine Degradation	0.266	0.125	2	ALDH2,ALDH3A1,MAOB,SMOX
Mechanisms of Viral Exit from Host Cells	0.259	0.122	NaN	ACTA2,CHMP4C,PRKCB,PRKCZ,PRKD1
Melanoma Signaling	0.252	0.12	2.236	CDKN1A,PIK3R1,PIK3R3,PIK3R5,RAF1,RASD1
Glutaryl-CoA Degradation	0.232	0.125	NaN	ACAT2,TBXAS1
Gluconeogenesis I	0.231	0.12	NaN	ALDOC,GPI,ME1
NAD Biosynthesis from 2-amino-3-carboxymuconate Semialdehyde	0.23	0.143	NaN	Nmnat3
Trehalose Degradation II (Trehalase)	0.23	0.143	NaN	HK3
Thioredoxin Pathway	0.23	0.143	NaN	NXN
Phosphatidylcholine Biosynthesis I	0.23	0.143	NaN	PCYT1B
NAD Salvage Pathway III	0.23	0.143	NaN	Nmnat3
Glycoaminoglycan-protein Linkage Region Biosynthesis	0.23	0.143	NaN	XYLT1
Aspartate Degradation II	0.23	0.143	NaN	GOT1
Inositol Pyrophosphates Biosynthesis	0.195	0.125	NaN	IP6K3
Purine Ribonucleosides Degradation to Ribose-1-phosphate	0.195	0.125	NaN	LACC1
CSDE1 Signaling Pathway	0	0.0714	-1	FN1,MYC,PABPC4,SNAI2
MicroRNA Biogenesis Signaling Pathway	0	0.102	0.688	ABL1,BMP6,EGF,EGFR,HGF,HMOX1,IGF1,MYC,NDC1,NUP43,PIK3R1,PIK3R3,PIK3R5,RAN,RASD1,SMAD3,TGFA,TGFB2,ZC3H12A
Chaperone Mediated Autophagy Signaling Pathway	0	0.0693	-3.618	ATP6V0A4,ATP6V1G1,ATP6V1G2,BBC3,CASP1,CHEK1,CIP2A,EEF1A2,HSPA1A/HSPA1B,Hspa1b,HSPA2,HSPA5,HSPA9,IDH1,IDH2,IL17RB,MMP10,MMP11,MMP12,MMP13,MMP14,MMP15,MMP19,MMP2,MMP27,MMP28,MMP8,MMP9,MYC,NFKBIA,PIK3R1,PIK3R3,PIK3R5,PPP3CC,PRKAA2,PRKAB2,PRR5,PRR5L,PSMB10,PSMB8,PSME1,STING1,TCIRG1,TPD52
NFKBIE Signaling Pathway	0	0.02	1	IKBKE,NFKBIA,NGFR,REL,TNFRSF11B,TNFRSF1B,TNFSF11,TNFSF12,TNFSF8
Role of RIG1-like Receptors in Antiviral Innate Immunity	0	0.109	NaN	IFIH1,IKBKE,NFKBIA,REL,RIGI
TREM1 Signaling	0	0.117	0.707	CASP1,CXCL3,ITGA5,PLCG2,REL,TLR2,TLR4,TLR5,TLR8
Role of NFAT in Regulation of the Immune Response	0	0.0251	1.789	CD80,CSNK1E,GNA14,GNAL,GNAO1,GNAT2,GNB5,HLA-DMB,IKBKE,ITPR1,ITPR3,LCP2,LYN,NFATC1,NFATC4,NFKBIA,PIK3R1,PIK3R3,PIK3R5,PLCG2,PPP3CC,RAF1,RASD1,RCAN2,REL,SYK
FcŒ≥RIIB Signaling in B Lymphocytes	0	0.0319	2.449	CACNA1C,CACNA1D,CACNA1G,CACNA1H,CACNB2,CACNB3,CACNB4,CACNG4,ITPR1,ITPR3,LYN,PIK3R1,PIK3R3,PIK3R5,PLCG2,RASD1,SYK
CCR5 Signaling in Macrophages	0	0.0381	1	CACNA1C,CACNA1D,CACNA1G,CACNA1H,CACNB2,CACNB3,CACNB4,CACNG4,GNA14,GNAL,GNAO1,GNAT2,GNB5,ITPR1,ITPR3,PLCG2,PRKCB,PRKCZ,PRKD1
IL-22 Signaling	0	0.0417	NaN	SOCS3
Calcium-induced T Lymphocyte Apoptosis	0	0.0174	-0.707	ATP2A3,HLA-DMB,ITPR1,ITPR3,PPP3CC,PRKCB,PRKCZ,PRKD1
Cytotoxic T Lymphocyte-mediated Apoptosis of Target Cells	0	0.00706	NaN	CASP3,CASP6,HLA-E
IL-17 Signaling	0	0.118	3.838	CXCL3,IL17D,IL17RB,LIF,MAP3K14,MMP13,MMP2,MMP9,PDGFC,PIK3R1,PIK3R3,PIK3R5,RASD1,RGS16,TGFB2,TNFRSF11B,TNFSF11,TNFSF12,TNFSF8,TRAF3IP2,VEGFB,VEGFC
Airway Pathology in Chronic Obstructive Pulmonary Disease	0	0.119	NaN	CXCL3,FGF1,FGF13,FGF18,FGF21,IL17D,LIF,MMP2,MMP8,MMP9,TGFB2,TNFSF11,TNFSF12,TNFSF8
CTLA4 Signaling in Cytotoxic T Lymphocytes	0	0.0378	0	AHR,CBLB,CD80,FRK,FYB1,HLA-DMB,HLA-E,HMOX1,ITGB2,LCP2,LYN,NFATC1,NFATC4,PIK3R1,PIK3R3,PIK3R5,PLCG2,PLD4,PPM1L,RAC2,RASD1,TGFB2,VAV3
Airway Inflammation in Asthma	0	0.0909	NaN	IFNGR1,MMP9,TGFB2
T Helper Cell Differentiation	0	0.0191	NaN	CD80,HLA-DMB,IFNGR1,IL12RB1,IL4R,NGFR,RORC,TNFRSF11B,TNFRSF1B
CD28 Signaling in T Helper Cells	0	0.0309	0.832	ARPC5L,CD80,HLA-DMB,IKBKE,ITPR1,ITPR3,LCP2,NFATC1,NFATC4,NFKBIA,PIK3R1,PIK3R3,PIK3R5,PPP3CC,REL,SYK
IL-15 Signaling	0	0.017	2.121	JAK3,MYC,PIK3R1,PIK3R3,PIK3R5,RAF1,RASD1,REL,SYK
Dendritic Cell Maturation	0	0.0605	-0.845	ATF4,CD1D,CD80,COL10A1,COL11A2,COL18A1,COL1A1,COL1A2,COL2A1,COL3A1,COL5A3,CREB3L1,CREB5,HLA-DMB,HLA-E,IFNAR1,IKBKE,LEPR,LY75,MAP3K14,NFKBIA,NGFR,PIK3R1,PIK3R3,PIK3R5,PLCD1,PLCD3,PLCD4,PLCG2,PLCL1,REL,STAT2,TLR2,TLR4,TNFRSF11B,TNFRSF1B
Agrin Interactions at Neuromuscular Junction	0	0.116	0	ACTA2,EGFR,LAMA2,LAMB1,PAK3,RAC2,RAPSN,RASD1
Cardiomyocyte Differentiation via BMP Receptors	0	0.111	NaN	ACVR2B,BMP5,BMPR1B
ICOS-ICOSL Signaling in T Helper Cells	0	0.0355	0.277	CAMK2A,CAMK2B,CD80,GAB2,HLA-DMB,IKBKE,ITPR1,ITPR3,LCP2,NFATC1,NFATC4,NFKBIA,PIK3R1,PIK3R3,PIK3R5,PLEKHA2,PPP3CC,REL
Lipid Antigen Presentation by CD1	0	0.00241	NaN	CD1D
Cell Cycle Regulation by BTG Family Proteins	0	0.105	NaN	CCNE2,E2F2,E2F8,PPM1L
RAN Signaling	0	0.118	NaN	RAN,RANBP1
Type I Diabetes Mellitus Signaling	0	0.0354	0.832	CASP3,CD80,HLA-DMB,HLA-E,HSPD1,IFNGR1,IKBKE,IL1R1,IRF1,MAP3K14,MAP3K5,NFKBIA,NGFR,REL,SOCS3,SOCS5,TNFRSF11B,TNFRSF1B
Endometrial Cancer Signaling	0	0.1	1.342	MYC,PIK3R1,PIK3R3,PIK3R5,RAF1,RASD1
Primary Immunodeficiency Signaling	0	0.0333	NaN	DCLRE1C,JAK3
Allograft Rejection Signaling	0	0.00616	NaN	CD80,HLA-DMB,HLA-E
Autoimmune Thyroid Disease Signaling	0	0.00655	NaN	CD80,HLA-DMB,HLA-E
Thyroid Cancer Signaling	0	0.114	1	IGF1,MYC,NTF3,NTRK2,PIK3R1,PIK3R3,PIK3R5,RASD1,RET
Graft-versus-Host Disease Signaling	0	0.00673	NaN	CD80,HLA-DMB,HLA-E
p70S6K Signaling	0	0.0344	2.524	AGT,EGFR,F2R,IL4R,LYN,PIK3R1,PIK3R3,PIK3R5,PLCD1,PLCD3,PLCD4,PLCG2,PLCL1,PPM1L,PRKCB,PRKCZ,PRKD1,RAF1,RASD1,SYK
G Protein Signaling Mediated by Tubby	0	0.0278	1.941	ABL1,FYB1,GNA14,GNAL,GNAO1,GNAT2,GNB5,LCP2,MYC,PLCG2,THRA,TUB,VAV3
Communication between Innate and Adaptive Immune Cells	0	0.0075	NaN	CCL3L3,CD80,HLA-E,TLR2,TLR4,TLR5,TLR8
Systemic Lupus Erythematosus Signaling	0	0.0141	NaN	C6,CAMK4,CD80,CREM,HLA-E,KNG1,LYN,NFATC1,NFATC4,PIK3R1,PIK3R3,PIK3R5,PIM2,PLCG2,RASD1
CDC42 Signaling	0	0.0365	-1.667	ARPC5L,DIAPH3,HLA-DMB,HLA-E,IQGAP2,IQGAP3,ITGA5,ITGA6,ITGA7,ITGA8,ITGA9,ITGAM,ITGB2,ITGB3,ITGB4,LLGL1,MYLK,PAK3,Ppp1r12b,PRKCZ,RAF1
FAK Signaling	0	0.115	3.651	ACKR3,ACVR2B,ADGRA2,ADGRB2,ADGRD1,ADGRE5,ADGRG2,ADGRL3,ADGRV1,ADORA1,ADORA2A,ADRA1B,AGTR2,ARPC5L,ASAP1,AVPR1A,C5AR1,C5AR2,CALCRL,CAPN5,CAPN6,CELSR2,COL10A1,COL11A2,COL18A1,COL1A1,COL1A2,COL2A1,COL3A1,COL5A3,CSF2RB,CYSLTR2,EDNRA,EDNRB,EFNA4,EFNB1,EFNB2,EFNB3,EGF,EGFR,ETV4,F2R,FPR1,FZD1,FZD10,FZD3,FZD9,GABBR1,GIT1,GPR137C,GPR146,GPR161,GPR176,GPR179,GPR27,GPR37,GPR45,GPR84,GPR85,GPR88,GPRC5A,GPRC5B…
AMPK Signaling	0	0.107	0	ADRA1B,ATF4,CCNA2,CDKN1A,CHRNB1,CREB3L1,CREB5,EIF4EBP1,FASN,GNA14,GNAL,GNAO1,GNAT2,GNB5,LIPE,PCK2,PHF10,PIK3R1,PIK3R3,PIK3R5,PPARGC1A,PPM1H,PPM1L,PRKAA2,PRKAB2,SLC2A4
Phospholipase C Signaling	0	0.0508	0.169	ADCY2,ADCY4,ADCY6,ARHGEF12,ARHGEF2,ARHGEF4,ATF4,CAMK4,CREB3L1,CREB5,FNBP1,GNB5,HDAC7,HMOX1,ITGA5,ITGA6,ITGA7,ITGA8,ITGA9,ITGAM,ITGB2,ITGB3,ITGB4,ITPR1,ITPR3,LCP2,LYN,NFATC1,NFATC4,PLA2G12A,PLA2G2E,PLA2G5,PLCD1,PLCD3,PLCD4,PLCG2,PLD4,Ppp1r12b,PPP3CC,PRKCB,PRKCZ,PRKD1,RAC2,RAF1,RALGDS,RAPGEF3,RASD1,REL,RHOB,RHOBTB1,RHOBTB2,RHOC,RHOD,RHOJ,RHOU,SYK,TGM2
Altered T Cell and B Cell Signaling in Rheumatoid Arthritis	0	0.0117	NaN	CD80,CSF1,HLA-DMB,MAP3K14,REL,SPP1,TLR2,TLR4,TLR5,TLR8,TNFSF11
Granzyme B Signaling	0	0.0625	NaN	CASP3
B Cell Development	0	0.00409	NaN	CD80,HLA-DMB
Regulation of IL-2 Expression in Activated and Anergic T Lymphocytes	0	0.0303	0.535	CD80,IKBKE,NFATC1,NFATC4,NFKBIA,PABPC4,PLCG2,PPP3CC,RAF1,RASD1,REL,SMAD3,TGFB2,VAV3
Granzyme A Signaling	0	0.04	NaN	CASP1,F2R,FN1
NUR77 Signaling in T Lymphocytes	0	0.0195	-0.707	CASP3,CD80,HDAC7,HLA-DMB,HLA-E,NFATC1,PPP3CC,PRKCB,PRKCZ,PRKD1
PKCŒ∏ Signaling in T Lymphocytes	0	0.0609	1.706	CACNA1C,CACNA1D,CACNA1G,CACNA1H,CACNB2,CACNB3,CACNB4,CACNG4,CAMK2A,CAMK2B,CD80,HLA-DMB,IKBKE,ITPR1,ITPR3,LCP2,MAP3K12,MAP3K14,MAP3K15,MAP3K5,MAP3K6,MAP3K8,NFATC1,NFATC4,NFKBIA,PIK3R1,PIK3R3,PIK3R5,PLCG2,PPP3CC,RAC2,RASD1,REL,VAV3
Role of MAPK Signaling in the Pathogenesis of Influenza	0	0.119	NaN	CASP3,MAP3K5,PLA2G12A,PLA2G2E,PLA2G5,PLA2G7,PLAAT1,PNPLA2,RAF1,RASD1
Role of PI3K/AKT Signaling in the Pathogenesis of Influenza	0	0.0909	1.342	IFNAR1,NFKBIA,PIK3R1,PIK3R3,PIK3R5,REL
Antiproliferative Role of TOB in T Cell Signaling	0	0.0117	2.236	CCNA2,CCNE2,PABPC4,SMAD3,TGFB2
OX40 Signaling Pathway	0	0.00837	NaN	HLA-DMB,HLA-E,NFKBIA,REL
PI3K Signaling in B Lymphocytes	0	0.0558	1.461	ABL1,ATF3,ATF4,ATF5,C3,CAMK2A,CAMK2B,CARD10,IKBKE,IL4R,ITPR1,ITPR3,LYN,NFATC1,NFATC4,NFKBIA,PIK3AP1,PIK3R1,PLCD1,PLCD3,PLCD4,PLCG2,PLCL1,PLEKHA2,PPP3CC,PRKCB,PRKCZ,RAF1,RASD1,REL,SYK,TLR4,VAV3
Tumoricidal Function of Hepatic Natural Killer Cells	0	0.0833	NaN	CASP3,CASP6
Assembly of RNA Polymerase II Complex	0	0.04	NaN	TAF15,TAF4B
Mismatch Repair in Eukaryotes	0	0.111	NaN	EXO1,SLC19A1
DNA Double-Strand Break Repair by Non-Homologous End Joining	0	0.0714	NaN	DCLRE1C
IL-17A Signaling in Gastric Cells	0	0.0769	NaN	EGFR,IL17RB
Role of JAK1 and JAK3 in Œ≥c Cytokine Signaling	0	0.116	NaN	IL4R,JAK3,PIK3R1,PIK3R3,PIK3R5,RASD1,SOCS3,SYK
Hematopoiesis from Pluripotent Stem Cells	0	0.00448	NaN	CSF1,LIF
Hematopoiesis from Multipotent Stem Cells	0	0.0833	NaN	CSF1
Thyroid Hormone Metabolism II (via Conjugation and/or Degradation)	0	0.0976	1	CSGALNACT1,DIO2,DIO3,LARGE1
NAD biosynthesis II (from tryptophan)	0	0.0769	NaN	Nmnat3
Pyrimidine Ribonucleotides De Novo Biosynthesis	0	0.093	-1	CAD,CMPK2,ENTPD3,ENTPD6
Isoleucine Degradation I	0	0.118	NaN	ACAT2,BCAT1
CDP-diacylglycerol Biosynthesis I	0	0.0714	NaN	CRLS1,GPAT3
Melatonin Degradation I	0	0.0952	0.816	CSGALNACT1,CYP1B1,CYP3A7,CYP51A1,LARGE1,POR
Phosphatidylethanolamine Biosynthesis II	0	0.111	NaN	PCYT2
Oleate Biosynthesis II (Animals)	0	0.0833	NaN	FADS2
1D-myo-inositol Hexakisphosphate Biosynthesis II (Mammalian)	0	0.0588	NaN	ITPK1
NAD Phosphorylation and Dephosphorylation	0	0.0769	NaN	PXYLP1
Phosphatidylglycerol Biosynthesis II (Non-plastidic)	0	0.0667	NaN	CRLS1,GPAT3
Pentose Phosphate Pathway	0	0.0909	NaN	H6PD
Valine Degradation I	0	0.05	NaN	BCAT1
Serotonin Degradation	0	0.111	0.707	ADH7,ALDH2,ALDH3A1,CSGALNACT1,DHRS9,LARGE1,MAOB,SMOX
TCA Cycle II (Eukaryotic)	0	0.0435	NaN	OGDHL
Leucine Degradation I	0	0.111	NaN	BCAT1
Bile Acid Biosynthesis, Neutral Pathway	0	0.0625	NaN	Akr1c14
Tryptophan Degradation III (Eukaryotic)	0	0.087	NaN	ACAT2,TBXAS1
Pyrimidine Ribonucleotides Interconversion	0	0.075	NaN	CMPK2,ENTPD3,ENTPD6
Glycolysis I	0	0.08	NaN	ALDOC,GPI
Histamine Degradation	0	0.0952	NaN	ALDH2,ALDH3A1
Superpathway of Melatonin Degradation	0	0.118	1.414	CSGALNACT1,CYP1B1,CYP3A7,CYP51A1,LARGE1,MAOB,POR,SMOX
Fatty Acid Œ±-oxidation	0	0.0952	NaN	ALDH2,ALDH3A1
Oxidative Ethanol Degradation III	0	0.0893	2	ACSS2,ACSS3,ALDH2,ALDH3A1,Cyp2d22
Fatty Acid Œ≤-oxidation I	0	0.118	1	Acaa1b,ACSL4,SLC27A1,SLC27A6
Role of p14/p19ARF in Tumor Suppression	0	0.1	NaN	PIK3R1,PIK3R3,PIK3R5
TEC Kinase Signaling	0	0.0761	1.961	ACTA2,FNBP1,FRK,GNA14,GNAL,GNAO1,GNAT2,GNB5,ITGA5,ITGA6,ITGA7,ITGA8,ITGA9,ITGAM,ITGB2,ITGB3,ITGB4,JAK3,LYN,PAK3,PIK3R1,PIK3R3,PIK3R5,PLCG2,PRKCB,PRKCZ,PRKD1,RAC2,REL,RHOB,RHOBTB1,RHOBTB2,RHOC,RHOD,RHOJ,RHOU,STAT2,TEC,TLR4,TNFRSF10A,TNFRSF21,TNFRSF25,TNFSF12,VAV3
Oxidative Phosphorylation	0	0.0357	NaN	COX4I2,COX6A2,ENOX1,UQCRQ
BER (Base Excision Repair) Pathway	0	0.0455	NaN	POLE,SLC19A1
Nucleotide Excision Repair Pathway	0	0.0571	NaN	RPA3,XPC
SAPK/JNK Signaling	0	0.0299	1.155	DUSP10,DUSP4,DUSP8,GADD45A,GNB5,MAP3K12,MAP3K5,MAP4K4,MAPK8IP1,NFATC1,PIK3R1,PIK3R3,PIK3R5,RAC2,RASD1
Protein Ubiquitination Pathway	0	0.0989	NaN	CDC20,DNAJB5,DNAJC15,HLA-E,HSPA12A,HSPA12B,HSPA1A/HSPA1B,HSPA2,HSPA4L,HSPA5,HSPA9,HSPB1,HSPB6,HSPB8,HSPD1,HSPE1,IFT25,PRKN,PSMB10,PSMB8,PSME1,RPS27A,UBE2C,UBE2L6,USP2,USP3,USP53
IL-2 Signaling	0	0.113	2.449	JAK3,PIK3R1,PIK3R3,PIK3R5,RAF1,RASD1,SYK
Amyloid Processing	0	0.0588	NaN	CAPN5,CAPN6,CSNK1E
IL-4 Signaling	0	0.0884	-1.54	ANO1,ARG1,ATF4,BATF,CERT1,COL10A1,COL11A1,COL11A2,COL13A1,COL15A1,COL16A1,COL18A1,COL1A1,COL1A2,COL22A1,COL25A1,COL26A1,COL27A1,COL2A1,COL3A1,COL4A3,COL4A5,COL4A6,COL5A1,COL5A3,COL6A1,COL6A2,COL6A3,COL6A5,COL8A1,COL9A1,COL9A2,COL9A3,CREB3L1,CREB5,EIF4EBP1,HLA-DMB,IL4R,JAK3,MMP12,PIK3R1,PIK3R3,PIK3R5,PRR5,PRR5L,PTGDR2,RASD1,TGFB2,TGM2,TIMP3,TRPC1
Antigen Presentation Pathway	0	0.103	NaN	HLA-DMB,HLA-E,PSMB8,TAPBP
B Cell Receptor Signaling	0	0.0551	3.053	ABL1,APBB1IP,ATF4,CAMK2A,CAMK2B,CARD10,CREB3L1,CREB5,EBF1,GAB2,IKBKE,LYN,MAP3K12,MAP3K14,MAP3K15,MAP3K5,MAP3K6,MAP3K8,NFATC1,NFATC4,NFKBIA,PIK3AP1,PIK3R1,PIK3R3,PIK3R5,PLCG2,PPP3CC,PRKCB,RAC2,RAF1,RASD1,RASSF5,REL,SYK,VAV3
Insulin Receptor Signaling	0	0.107	0	EIF2B3,EIF4EBP1,LIPE,PIK3R1,PIK3R3,PIK3R5,PPP1R14C,PPP1R3C,PRKCZ,PTPN1,RAF1,RASD1,SGK1,SLC2A4,SOCS3
Phototransduction Pathway	0	0.111	NaN	GNAT2,GNB5,GUCY1A2,GUCY2C,NPR1,RGS9
TGF-Œ≤ Signaling	0	0.104	0	ACVR2B,BMPR1B,PMEPA1,RAF1,RASD1,RUNX3,SERPINE1,SMAD3,TGFB2,ZNF423
NF-Œ∫B Signaling	0	0.0613	0.686	BMPR1B,CARD10,EGF,EGFR,FGFR3,FGFR4,IL1R1,IRAK3,KDR,MAP3K14,MAP3K8,MAP4K4,NFKBIA,NGFR,NTRK2,PDGFRA,PDGFRB,PIK3R1,PIK3R3,PIK3R5,PLCG2,PRKCB,PRKCZ,RAF1,RASD1,TGFA,TGFBR3,TLR2,TLR4,TLR5,TLR8,TNFAIP3,TNFRSF11B,TNFRSF1B,TNFSF11
Hypoxia Signaling in the Cardiovascular System	0	0.105	-0.447	ATF4,CREB3L1,CREB5,NFKBIA,NQO1,SLC2A4,UBE2C,UBE2L6
T Cell Receptor Signaling	0	0.0325	1.147	CD80,FYB1,HLA-DMB,HLA-E,IKBKE,ITGB2,LCP2,NFATC1,NFATC4,NFKBIA,PIK3R1,PIK3R3,PIK3R5,PLCG2,PPP3CC,RAF1,RASD1,REL,SHC3,VAV3
Cancer Drug Resistance by Drug Efflux	0	0.0862	2.236	ABCB1,PIK3R1,PIK3R3,RAF1,RASD1
IL-7 Signaling Pathway	0	0.115	1.667	EBF1,HGF,JAK3,LYN,MYC,NFATC1,PIK3R1,PIK3R3,PIK3R5
Sirtuin Signaling Pathway	0	0.0993	1.043	ABCA1,ACSS2,ARG2,BCL2L11,EPAS1,GABARAPL1,GADD45A,GADD45B,GADD45G,GLS,IDH2,LDHB,MAPK4,MYC,NDRG1,NQO1,PCK2,PPARG,PPARGC1A,PRKAA2,RARB,REL,RRP9,SREBF1,TIMM8A,TUBA1A,TUBA8,VDAC3,XPC
Th17 Activation Pathway	0	0.031	1.387	AHR,BATF,IL12RB1,IL1R1,IRAK2,IRAK3,JAK3,NFATC1,NFATC4,PTGER4,REL,RORA,RORC,RUNX1,SOCS3
NER (Nucleotide Excision Repair, Enhanced Pathway)	0	0.0778	-1.342	POLE,PRIM1,RPA3,SLC19A1,TCEA1,TOP2A,XPC
SPINK1 General Cancer Pathway	0	0.116	2.646	EGFR,JAK3,Mt2,PIK3R1,PIK3R3,PIK3R5,RAF1,RASD1
FAT10 Signaling Pathway	0	0.0526	NaN	PSMB10,PSMB8,PSME1
T Cell Exhaustion Signaling Pathway	0	0.037	1.414	ACVR2B,BATF,CD80,HLA-DMB,HLA-E,IFNAR1,IFNAR2,IL12RB1,JAK3,KDR,NFATC1,NFATC4,PIK3R1,PIK3R3,PIK3R5,PLCG2,PPM1L,RASD1,SMAD3,STAT2,TGFBR3
Systemic Lupus Erythematosus in T Cell Signaling Pathway	0	0.0529	0.87	ATF4,CAMK4,CASP1,CASP3,CASP6,CD44,CD80,CREB3L1,CREB5,CREM,FNBP1,GADD45A,HLA-DMB,HLA-E,ITPR1,LEPR,NOS1,PIK3R1,PIK3R3,PIK3R5,PPM1L,PPP3CC,RAC2,RASD1,RHOB,RHOBTB1,RHOBTB2,RHOC,RHOD,RHOJ,RHOU,RORC,S1PR3,SYK
Systemic Lupus Erythematosus in B Cell Signaling Pathway	0	0.0621	3.618	BCL2L11,CCND2,IFIH1,IFIT2,IFIT3,IFNAR1,IFNAR2,IFNGR1,IL17D,IRF5,ISG20,LIF,LILRB3,LYN,MAP3K14,MAP4K4,MYC,NFATC1,NFATC4,PIK3AP1,PIK3R1,PIK3R3,PIK3R5,PIM2,PLCG2,PPP3CC,PRKCB,PRKCZ,PRKD1,RAC2,RAF1,RASD1,RASGRP3,REL,SHC3,STAT2,STING1,SYK,TGFB2,TLR8,TNFSF11,TNFSF12,TNFSF8,TRAF1,TRAF4
Inhibition of ARE-Mediated mRNA Degradation Pathway	0	0.0798	0.302	MAPK4,NGFR,PPM1L,PSMB10,PSMB8,PSME1,TIA1,TNFRSF11B,TNFRSF1B,TNFSF11,TNFSF12,TNFSF8,ZFP36L1

## Sheet: Osteoarthritis pathwy
¬© 2000-2024 QIAGEN. All rights reserved.
Enriched genes in osteoarthrtitis pathway
Symbol	Entrez Gene Name	Ensembl/Gene Symbol - mouse (Entrez Gene)	Expr Intensity/RPKM/FPKM/Counts	Expr Log Ratio	Expr p-value	Expr False Discovery Rate (q-value)	Expected	Location	Type(s)	Biomarker Application(s)	Drug(s)	Entrez Gene ID for Human	Entrez Gene ID for Mouse	Entrez Gene ID for Rat
ADM	adrenomedullin	ENSMUSG00000030790	1209.84	3.857	2.38e-295	2.64e-293	Up	Extracellular Space	other	prognosis,unspecified application		133	11535	25026
ADRA1B	adrenoceptor alpha 1B	ENSMUSG00000050541	45.233	-2.047	6.05e-07	2.82e-06	Up	Plasma Membrane	G-protein coupled receptor		acetaminophen/caffeine/chlorpheniramine/hydrocodone/phenylephrine,acetaminophen/clemastine/pseudoephedrine,acetaminophen/dexbrompheniramine/pseudoephedrine,ACH-000029,acrivastine/pseudoephedrine,alfuzosin,alpha-methyl dopa,antazoline/naphazoline,apraclonidine,arbutamine,aripiprazole,articaine/epinephrine,asenapine,azatadine/pseudoephedrine,brexpiprazole,brimonidine,brimonidine/brinzolamide,bromph…	147	11548	24173
BMP6	bone morphogenetic protein 6	ENSMUSG00000039004	288.318	-1.317	3.03e-15	2.29e-14	Up	Extracellular Space	growth factor			654	12161	25644
CAMK4	calciumcalmodulin dependent protein kinase IV	ENSMUSG00000038128	459.528	-1.479	9.08e-35	1.25e-33	Up	Nucleus	kinase			814	12326	25050
CAMK1D	calciumcalmodulin dependent protein kinase ID	ENSMUSG00000039145	658.319	-1.205	6.99e-31	8.68e-30	Up	Cytoplasm	kinase			57118	227541	307124
CAMK2A	calciumcalmodulin dependent protein kinase II alpha	ENSMUSG00000024617	68.831	-1.967	6.9e-11	4.22e-10	Up	Cytoplasm	kinase			815	12322	25400
CAMK2B	calciumcalmodulin dependent protein kinase II beta	ENSMUSG00000057897	323.8	-1.411	1.36e-24	1.44e-23	Up	Cytoplasm	kinase			816	12323	24245
CCNG2	cyclin G2	ENSMUSG00000029385	1600.03	2.197	2.1e-167	1.18e-165	Up	Nucleus	other			901	12452	29157
CDKN1A	cyclin dependent kinase inhibitor 1A	ENSMUSG00000023067	7937.06	-1.025	1.55e-86	4.61e-85	Up	Nucleus	kinase	diagnosis,efficacy,prognosis,response to therapy		1026	12575	114851
CYBB	cytochrome b-245 beta chain	ENSMUSG00000015340	743.84	1.865	4.97e-74	1.28e-72	Up	Cytoplasm	enzyme			1536	13058	66021
EGF	epidermal growth factor	ENSMUSG00000028017	41.288	-2.012	1.57e-07	7.64e-07	Up	Extracellular Space	growth factor	diagnosis,efficacy,response to therapy,unspecified application		1950	13645	25313
EGLN3	egl-9 family hypoxia inducible factor 3	ENSMUSG00000035105	947.513	1.008	2.83e-15	2.15e-14	Down	Cytoplasm	enzyme		molidustat	112399	112407	54702
EIF4EBP1	eukaryotic translation initiation factor 4E binding protein 1	ENSMUSG00000031490	1463.66	-1.856	9.31e-99	3.14e-97	Down	Cytoplasm	translation regulator	efficacy		1978	13685	116636
GPI	glucose-6-phosphate isomerase	ENSMUSG00000036427	17443.2	1.095	7.32e-123	3.01e-121	Up	Extracellular Space	enzyme	unspecified application		2821	14751	292804
HGF	hepatocyte growth factor	ENSMUSG00000028864	43.249	1.296	0.000661	0.00226	Up	Extracellular Space	growth factor	diagnosis,disease progression,efficacy,prognosis,unspecified application	bevacizumab/rilotumumab,MP0250,necuparanib,rilotumumab,SCH 900105,TAK-701	3082	15234	24446
HK3	hexokinase 3	ENSMUSG00000025877	72.024	1.118	8.29e-05	0.000318	Up	Cytoplasm	kinase			3101	212032	25060
HMOX1	heme oxygenase 1	ENSMUSG00000005413	6369.37	-1.49	9.46e-181	5.99e-179	Up	Cytoplasm	enzyme	efficacy,safety,unspecified application	tin mesoporphyrin	3162	15368	24451
HSPA2	heat shock protein family A (Hsp70) member 2	ENSMUSG00000059970	308.801	-1.56	2.02e-28	2.37e-27	Down	Cytoplasm	other			3306	15512	60460
HSPA5	heat shock protein family A (Hsp70) member 5	ENSMUSG00000026864	42726.2	-1.054	1.85e-200	1.34e-198	Down	Cytoplasm	enzyme	efficacy,unspecified application	PAT-SM6,SHetA2	3309	14828	25617
HSPA9	heat shock protein family A (Hsp70) member 9	ENSMUSG00000024359	19464.5	-1.513	0	0	Down	Cytoplasm	other		SHetA2	3313	15526	291671
HSPA1A/HSPA1B	heat shock protein family A (Hsp70) member 1A	ENSMUSG00000091971	60.249	1.736	2.5e-08	1.29e-07	Down	Cytoplasm	enzyme	unspecified application		3303|3304	193740	24472|108348108
Hspa1b	heat shock protein 1B	ENSMUSG00000090877	117.287	1.76	1.26e-14	9.28e-14	Down	Cytoplasm	enzyme				15511
IGF1	insulin like growth factor 1	ENSMUSG00000020053	5115.44	3.501	0	0	Up	Extracellular Space	growth factor	diagnosis,efficacy,prognosis,safety	BI 836845,MEDI-573	3479	16000	24482
KDR	kinase insert domain receptor	ENSMUSG00000062960	76.356	3.195	1.74e-21	1.68e-20	Up	Plasma Membrane	kinase	disease progression,efficacy,prognosis,response to therapy,safety	5-azacytidine/sorafenib,AEE 788,AG 879,alacizumab pegol,altiratinib,anlotinib,apatinib,avelumab/axitinib,axitinib,axitinib/pembrolizumab,BFH772,BMS-690514,bortezomib/sorafenib,brivanib,brivanib alaninate,cabozantinib,cabozantinib/crizotinib,cabozantinib/erlotinib,cabozantinib/nivolumab,cabozantinib/tyrosine kinase inhibitor,cediranib,CEP 7055,CHIR-265,clofarabine/cytarabine/sorafenib,CP-547632,cr…	3791	16542	25589
LDHB	lactate dehydrogenase B	ENSMUSG00000030246	2561.05	1.89	6.98e-192	4.77e-190	Up	Cytoplasm	enzyme	unspecified application		3945	16832	24534
MKNK1	MAPK interacting serinethreonine kinase 1	ENSMUSG00000028708	1816.63	-1.678	3.72e-145	1.8e-143	Up	Cytoplasm	kinase		BAY1143269,dacomitinib,ETC-1907206,QL-X-138,SEL201,tomivosertib	8569	17346	500526
MKNK2	MAPK interacting serinethreonine kinase 2	ENSMUSG00000020190	2041.97	1.221	2.39e-76	6.27e-75	Up	Cytoplasm	kinase		ETC-1907206,QL-X-138,SEL201,tomivosertib	2872	17347	299618
MMP2	matrix metallopeptidase 2	ENSMUSG00000031740	16084.2	2.476	0	0	Up	Extracellular Space	peptidase	diagnosis,disease progression,efficacy,prognosis,response to therapy,unspecified application	131I-chlorotoxin,chlorotoxin,marimastat,MMP2 MMP9 inhibitor,prinomastat,rebimastat	4313	17390	81686
MMP8	matrix metallopeptidase 8	ENSMUSG00000005800	44.125	1.41	0.000105	0.000398	Up	Extracellular Space	peptidase	efficacy	marimastat,rebimastat	4317	17394	63849
MMP9	matrix metallopeptidase 9	ENSMUSG00000017737	4410.31	5.002	0	0	Up	Extracellular Space	peptidase	diagnosis,disease progression,efficacy,prognosis,unspecified application	glucosamine,GS-5745,marimastat,MMP2 MMP9 inhibitor,prinomastat,rebimastat	4318	17395	81687
MMP10	matrix metallopeptidase 10	ENSMUSG00000047562	323.049	3.885	4.38e-103	1.53e-101	Up	Extracellular Space	peptidase		marimastat	4319	17384	117061
MMP11	matrix metallopeptidase 11	ENSMUSG00000000901	959.694	2.517	3.37e-163	1.86e-161	Up	Extracellular Space	peptidase	diagnosis,disease progression,unspecified application	marimastat	4320	17385	25481
MMP12	matrix metallopeptidase 12	ENSMUSG00000049723	613.111	2.497	1.27e-74	3.31e-73	Up	Extracellular Space	peptidase	efficacy,unspecified application	marimastat	4321	17381	117033
MMP13	matrix metallopeptidase 13	ENSMUSG00000050578	175555	3.477	2.42e-265	2.36e-263	Up	Extracellular Space	peptidase	diagnosis	marimastat,prinomastat	4322	17386	171052
MMP14	matrix metallopeptidase 14	ENSMUSG00000000957	21011.3	2.321	0	0	Up	Extracellular Space	peptidase	diagnosis,prognosis,unspecified application	BT1718,marimastat,prinomastat,rebimastat	4323	17387	81707
MMP15	matrix metallopeptidase 15	ENSMUSG00000031790	1051.59	4.827	1.27e-287	1.38e-285	Up	Extracellular Space	peptidase		marimastat	4324	17388	291848
MMP19	matrix metallopeptidase 19	ENSMUSG00000025355	500.159	1.173	1.09e-25	1.19e-24	Up	Extracellular Space	peptidase		marimastat	4327	58223	304608
MMP27	matrix metallopeptidase 27	ENSMUSG00000070323	55.744	4.313	3.61e-19	3.21e-18	Up	Cytoplasm	peptidase		marimastat	64066	234911	300340
MMP28	matrix metallopeptidase 28	ENSMUSG00000020682	421.594	-2.587	1.84e-82	5.2e-81	Up	Extracellular Space	peptidase		marimastat	79148	118453	303384
NCF1	neutrophil cytosolic factor 1	ENSMUSG00000015950	139.398	1.123	5.58e-07	2.61e-06	Up	Cytoplasm	enzyme	efficacy		653361	17969	114553
NCF2	neutrophil cytosolic factor 2	ENSMUSG00000026480	43.738	1.195	0.000829	0.0028	Up	Cytoplasm	enzyme			4688	17970	364018
NOX4	NADPH oxidase 4	ENSMUSG00000030562	114.506	2.007	1.51e-10	9.06e-10	Up	Cytoplasm	enzyme		imipramine blue,setanaxib	50507	50490	85431
P4HTM	prolyl 4-hydroxylase, transmembrane	ENSMUSG00000006675	55.964	-1.195	0.000383	0.00135	Down	Cytoplasm	enzyme			54681	74443	301008
PDGFC	platelet derived growth factor C	ENSMUSG00000028019	3562.73	1.488	3.61e-165	2.01e-163	Up	Extracellular Space	growth factor			56034	54635	79429
PIK3R1	phosphoinositide-3-kinase regulatory subunit 1	ENSMUSG00000041417	6056.88	1.932	0	0	Up	Cytoplasm	kinase			5295	18708	25513
PIK3R3	phosphoinositide-3-kinase regulatory subunit 3	ENSMUSG00000028698	1184.52	2.396	4.5e-155	2.32e-153	Up	Cytoplasm	kinase			8503	18710	60664
PIK3R5	phosphoinositide-3-kinase regulatory subunit 5	ENSMUSG00000020901	56.774	1.423	1.19e-05	4.95e-05	Up	Cytoplasm	kinase			23533	320207	497931
PLCG2	phospholipase C gamma 2	ENSMUSG00000034330	659.937	1.269	1.42e-31	1.79e-30	Up	Cytoplasm	enzyme			5336	234779	29337
PPP3CC	protein phosphatase 3 catalytic subunit gamma	ENSMUSG00000022092	260.092	-1.004	1.36e-11	8.65e-11	Up	Cytoplasm	phosphatase		cyclosporin A,cyclosporin A/methotrexate,methylprednisolone/tacrolimus,pimecrolimus,prednisone/tacrolimus,tacrolimus,voclosporin	5533	19057	171378
PRKCB	protein kinase C beta	ENSMUSG00000052889	2090.04	2.558	0	0	Up	Cytoplasm	kinase	diagnosis,efficacy,unspecified application	3-(1-(3-imidazol-1-ylpropyl)-1H-indol-3-yl)-4-anilino-1H-pyrrole-2,5-dione,enzastaurin,Go 6976,Go6983,ingenol mebutate,LY379196,MS-553,Ro31-8220,ruboxistaurin,sotrastaurin	5579	18751	25023
PRKCZ	protein kinase C zeta	ENSMUSG00000029053	245.62	-1.859	6.66e-31	8.28e-30	Up	Cytoplasm	kinase		Go6983,ingenol mebutate,myristoylated PKC-zeta pseudosubstrate peptide inhibitor,pkc-zeta inhibitor	5590	18762	25522
PRKD1	protein kinase D1	ENSMUSG00000002688	773.185	1.473	7.83e-59	1.63e-57	Up	Cytoplasm	kinase		kb-NB 142-70	5587	18760	85421
RAC2	Rac family small GTPase 2	ENSMUSG00000033220	78.432	2.023	2.9e-11	1.82e-10		Cytoplasm	enzyme			5880	19354	366957
RAF1	Raf-1 proto-oncogene, serinethreonine kinase	ENSMUSG00000000441	5800.78	1.995	0	0	Up	Cytoplasm	kinase	efficacy	1-(3-(1,4-dihydroimidazo[4,5-c]pyrazol-5-yl)-4-methylphenyl)-3-(3-(4-methyl-1H-imidazol-1-yl)-5-(trifluoromethyl)phenyl)urea,5-azacytidine/sorafenib,belvarafenib,binimetinib/cetuximab/encorafenib,binimetinib/encorafenib,binimetinib/encorafenib/panitumumab,binimetinib/vemurafenib,bortezomib/sorafenib,c-raf antisense oligonucleotide liposome,CCT239065,cetuximab/dabrafenib/trametinib,cetuximab/encor…	5894	110157	24703
RAN	RAN, member RAS oncogene family	ENSMUSG00000029430	4296.05	-1.05	2.29e-84	6.68e-83		Nucleus	enzyme			5901	19384	84509
RASD1	ras related dexamethasone induced 1	ENSMUSG00000049892	114.169	1.449	1.19e-10	7.19e-10	Up	Cytoplasm	enzyme			51655	19416	64455
RORC	RAR related orphan receptor C	ENSMUSG00000028150	294.347	-1.658	7.78e-30	9.41e-29	Up	Nucleus	ligand-dependent nuclear receptor		AZD0284,bevurogant,LYC-55716,ROR gamma t inhibitor	6097	19885
SERPINE1	serpin family E member 1	ENSMUSG00000037411	415.47	-1.639	2.67e-21	2.56e-20	Up	Extracellular Space	other	diagnosis,disease progression,efficacy,prognosis,safety	ACT001,drotrecogin alfa,TM5614	5054	18787	24617
SLC2A3	solute carrier family 2 member 3	ENSMUSG00000003153	200.259	1.883	5.09e-26	5.65e-25	Up	Plasma Membrane	transporter	efficacy		6515	20527	25551
SLC2A4	solute carrier family 2 member 4	ENSMUSG00000018566	64.918	1.889	1.89e-08	9.89e-08	Up	Plasma Membrane	transporter	unspecified application	alogliptin/INS/metformin,alogliptin/metformin,alogliptin/metformin/pioglitazone,canagliflozin/metformin,canakinumab/metformin,canakinumab/metformin/sulfonylurea,dapagliflozin/INS/metformin,dapagliflozin/metformin,dapagliflozin/metformin/saxagliptin,empagliflozin/linagliptin/metformin,empagliflozin/metformin,ertugliflozin/metformin,exenatide/INS/metformin,exenatide/INS/metformin/pioglitazone,exena…	6517	20528	25139
SLC2A5	solute carrier family 2 member 5	ENSMUSG00000028976	94.681	-5.228	4.39e-34	5.92e-33	Up	Plasma Membrane	transporter			6518	56485	65197
TF	transferrin	ENSMUSG00000032554	2608.4	2.517	1.93e-272	1.96e-270	Up	Extracellular Space	transporter	efficacy,prognosis,safety,unspecified application	ferric carboxymaltose,MORAb-066,NKP-1339,platinum,TLD-1433	7018	22041	24825
TGFA	transforming growth factor alpha	ENSMUSG00000029999	1112.02	-2.43	6.93e-178	4.28e-176	Up	Extracellular Space	growth factor	efficacy,response to therapy		7039	21802	24827
TGFB2	transforming growth factor beta 2	ENSMUSG00000039239	7147	1.344	3.83e-237	3.3e-235	Up	Extracellular Space	growth factor	efficacy,unspecified application	dalantercept,fresolimumab,TASO-001,trabedersen	7042	21808	81809
VEGFB	vascular endothelial growth factor B	ENSMUSG00000024962	599.43	1.09	2.37e-25	2.58e-24	Up	Extracellular Space	growth factor	efficacy,prognosis	aflibercept,aflibercept/bevacizumab,aflibercept/irinotecan	7423	22340	89811
VEGFC	vascular endothelial growth factor C	ENSMUSG00000031520	376.863	3.943	3.39e-101	1.16e-99	Up	Extracellular Space	growth factor	diagnosis,disease progression,efficacy,prognosis	VGX-100	7424	22341	114111

## Sheet: HIF1a pathway
¬© 2000-2024 QIAGEN. All rights reserved.
Enriched genes in Hif1a pathway
Symbol	Entrez Gene Name	Ensembl/Gene Symbol - mouse (Entrez Gene)	Expr Intensity/RPKM/FPKM/Counts	Expr Log Ratio	Expr p-value	Expr False Discovery Rate (q-value)	Expected	Location	Type(s)	Biomarker Application(s)	Drug(s)	Entrez Gene ID for Human	Entrez Gene ID for Mouse	Entrez Gene ID for Rat
ADAMTS4	ADAM metallopeptidase with thrombospondin type 1 motif 4	ENSMUSG00000006403	299.507	1.24	3.44e-14	2.48e-13	Up	Extracellular Space	peptidase			9507	240913	66015
ADAMTS5	ADAM metallopeptidase with thrombospondin type 1 motif 5	ENSMUSG00000022894	4880.66	4.675	0	0	Up	Extracellular Space	peptidase		M6495	11096	23794	304135
ALPL	alkaline phosphatase, biomineralization associated	ENSMUSG00000028766	2579.15	-1.972	3.55e-204	2.6e-202	Up	Plasma Membrane	phosphatase	efficacy,safety	zinc sulfate	249	11647	25586
ANXA2	annexin A2	ENSMUSG00000032231	7978.63	-1.021	9.43e-95	3.08e-93		Plasma Membrane	other	diagnosis,unspecified application		302	12306	56611
ATF4	activating transcription factor 4	ENSMUSG00000042406	8457.63	-1.902	3.19e-281	3.37e-279	Down	Nucleus	transcription regulator	efficacy		468	11911	79255
BGLAP	bone gamma-carboxyglutamate protein	ENSMUSG00000074483	201.952	-5.822	9.69e-63	2.13e-61	Up	Extracellular Space	other	diagnosis,efficacy,safety	gallium nitrate	632	12095|12096|12097	25295
CASP1	caspase 1	ENSMUSG00000025888	42.631	1.268	0.000916	0.00308	Up	Cytoplasm	peptidase		caspase 1 inhibitor	834	12362	25166
CASP3	caspase 3	ENSMUSG00000031628	1642.3	1.546	5.71e-120	2.3e-118	Up	Cytoplasm	peptidase	diagnosis,disease progression,efficacy,unspecified application	caspase 3 inhibitor	836	12367	25402
CASP6	caspase 6	ENSMUSG00000027997	463.834	1.327	4.1e-27	4.66e-26	Up	Cytoplasm	peptidase			839	12368	83584
CCN4	cellular communication network factor 4	ENSMUSG00000005124	1086.95	-1.111	5.62e-38	8.26e-37	Up	Extracellular Space	other			8840	22402	65154
CNMD	chondromodulin	ENSMUSG00000022025	17771.8	-3.939	0	0	Down	Extracellular Space	other			11061	16840	81512
COL10A1	collagen type X alpha 1 chain	ENSMUSG00000039462	10491.7	-1.13	6.36e-09	3.43e-08	Up	Extracellular Space	other	unspecified application	collagenase	1300	12813
COL2A1	collagen type II alpha 1 chain	ENSMUSG00000022483	1.04165e+06	-3.338	0	0	Down	Extracellular Space	other	efficacy	collagenase	1280	12824	25412
CREB5	cAMP responsive element binding protein 5	ENSMUSG00000053007	295.242	-1.387	2.81e-22	2.8e-21	Down	Nucleus	transcription regulator			9586	231991	500131
CREB3L1	cAMP responsive element binding protein 3 like 1	ENSMUSG00000027230	1418.88	-2.664	5.69e-247	5.08e-245		Nucleus	transcription regulator	unspecified application		90993	26427	362165
DLX5	distal-less homeobox 5	ENSMUSG00000029755	353.679	-1.259	2.24e-23	2.3e-22	Up	Nucleus	transcription regulator			1749	13395	25431
EPAS1	endothelial PAS domain protein 1	ENSMUSG00000024140	2725.34	1.643	8.13e-191	5.49e-189	Up	Nucleus	transcription regulator	prognosis	belzutifan,DFF332,fluorine F 18 PT2385,HIF2a RNAi ARO-HIF2,NKT2152,PT-2385	2034	13819	29452
FGF18	fibroblast growth factor 18	ENSMUSG00000057967	40.764	3.83	1e-13	7.07e-13	Down	Extracellular Space	growth factor			8817	14172	29369
FGFR3	fibroblast growth factor receptor 3	ENSMUSG00000054252	13023	-3.183	0	0	Down	Plasma Membrane	kinase	prognosis	3D185,actinium Ac 225 vofatamab,ASP5878,B-701,debio 1347,derazantinib,docetaxel/nintedanib,erdafitinib,everolimus/lenvatinib,FIIN-2,futibatinib,indium In 111 vofatamab,infigratinib,lapatinib/pazopanib,lenvatinib,lenvatinib/pembrolizumab,LY3076226,masitinib,nintedanib,pazopanib,pemigatinib,PRN1371,SAR103168,selpercatinib,tasurgratinib,TYRA-300	2261	14184	84489
FN1	fibronectin 1	ENSMUSG00000026193	374676	-1.551	2.02e-187	1.33e-185	Up	Extracellular Space	other	diagnosis,efficacy,prognosis,unspecified application	AS1409,bifikafusp alfa,dodekin,iodine I 131 anti-fibronectin antibody fragment L19-SIP,L19-IL2 monoclonal antibody-cytokine fusion protein/L19TNFalpha,L19TNFalpha,ocriplasmin	2335	14268	25661
FRZB	frizzled related protein	ENSMUSG00000027004	8189.95	-1.306	6.11e-121	2.49e-119	Down	Extracellular Space	other			2487	20378	295691
FZD1	frizzled class receptor 1	ENSMUSG00000044674	1692.22	1.045	2.3e-57	4.67e-56	Up	Plasma Membrane	G-protein coupled receptor		vantictumab	8321	14362	58868
FZD3	frizzled class receptor 3	ENSMUSG00000007989	824.978	1.636	1.66e-69	4e-68	Up	Plasma Membrane	G-protein coupled receptor			7976	14365	266715
FZD9	frizzled class receptor 9	ENSMUSG00000049551	2184.99	-2.44	4.18e-248	3.77e-246	Up	Plasma Membrane	G-protein coupled receptor			8326	14371	266608
FZD10	frizzled class receptor 10	ENSMUSG00000081683	144.421	6.052	2.83e-40	4.32e-39	Up	Plasma Membrane	G-protein coupled receptor		tabituximab barzuxetan	11211	93897	363913
GLIS1	GLIS family zinc finger 1	ENSMUSG00000034762	65.106	-4.763	2.77e-24	2.91e-23		Nucleus	transcription regulator			148979	230587	298732
HES1	hes family bHLH transcription factor 1	ENSMUSG00000022528	570.454	1.289	5.41e-32	6.91e-31	Up	Nucleus	transcription regulator			3280	15205	29577
HTRA1	HtrA serine peptidase 1	ENSMUSG00000006205	8345.93	1.745	0	0	Up	Extracellular Space	peptidase			5654	56213	65164
IHH	Indian hedgehog signaling molecule	ENSMUSG00000006538	163.333	-5.639	1.23e-55	2.44e-54	Up	Extracellular Space	enzyme			3549	16147	84399
IL1R1	interleukin 1 receptor type 1	ENSMUSG00000026072	757.211	-1.345	4.27e-36	6.05e-35	Up	Plasma Membrane	transmembrane receptor		anakinra,anakinra/colchicine,anakinra/methotrexate	3554	16177	25663
IL1RAPL1	interleukin 1 receptor accessory protein like 1	ENSMUSG00000052372	99.645	1.048	0.000103	0.000391	Up	Plasma Membrane	transmembrane receptor			11141	331461	317553
ITGA5	integrin subunit alpha 5	ENSMUSG00000000555	4061.46	-1.107	6.04e-113	2.3e-111	Up	Plasma Membrane	transmembrane receptor	prognosis		3678	16402	315346
ITGA6	integrin subunit alpha 6	ENSMUSG00000027111	6347.55	-3.064	0	0		Plasma Membrane	transmembrane receptor			3655	16403	114517
ITGA7	integrin subunit alpha 7	ENSMUSG00000025348	271.949	-2.113	1.63e-38	2.42e-37		Plasma Membrane	other			3679	16404	81008
ITGA8	integrin subunit alpha 8	ENSMUSG00000026768	564.863	3.726	5.47e-129	2.35e-127		Plasma Membrane	other			8516	241226	364786
ITGA9	integrin subunit alpha 9	ENSMUSG00000039115	611.645	1.637	1.63e-43	2.61e-42		Plasma Membrane	other			3680	104099	685004
ITGAM	integrin subunit alpha M	ENSMUSG00000030786	108.751	1.889	3.8e-14	2.73e-13		Plasma Membrane	transmembrane receptor	efficacy,unspecified application	abciximab,GB1275	3684	16409	25021
ITGB2	integrin subunit beta 2	ENSMUSG00000000290	377.853	2.72	1.26e-73	3.22e-72		Plasma Membrane	transmembrane receptor			3689	16414	309684
ITGB3	integrin subunit beta 3	ENSMUSG00000020689	1086.7	1.147	1.4e-44	2.27e-43		Plasma Membrane	transmembrane receptor	unspecified application	abciximab,cilengitide,eptifibatide,RUC-4,tirofiban,TP 9201	3690	16416	29302
ITGB4	integrin subunit beta 4	ENSMUSG00000020758	100.445	-2.056	1.28e-11	8.2e-11		Plasma Membrane	transmembrane receptor	diagnosis		3691	192897	25724
JAG1	jagged canonical Notch ligand 1	ENSMUSG00000027276	624.463	2.105	5.9e-80	1.62e-78	Up	Extracellular Space	growth factor	efficacy		182	16449	29146
LRP1	LDL receptor related protein 1	ENSMUSG00000040249	80171.3	1.244	1.16e-19	1.05e-18	Down	Plasma Membrane	transmembrane receptor		paclitaxel-angiopep-2 conjugate,serpin peptide 16	4035	16971	299858
MATN3	matrilin 3	ENSMUSG00000020583	4250.48	-3.746	0	0	Down	Extracellular Space	other			4148	17182	313954
MMP9	matrix metallopeptidase 9	ENSMUSG00000017737	4410.31	5.002	0	0	Up	Extracellular Space	peptidase	diagnosis,disease progression,efficacy,prognosis,unspecified application	glucosamine,GS-5745,marimastat,MMP2 MMP9 inhibitor,prinomastat,rebimastat	4318	17395	81687
MMP10	matrix metallopeptidase 10	ENSMUSG00000047562	323.049	3.885	4.38e-103	1.53e-101	Up	Extracellular Space	peptidase		marimastat	4319	17384	117061
MMP12	matrix metallopeptidase 12	ENSMUSG00000049723	613.111	2.497	1.27e-74	3.31e-73	Up	Extracellular Space	peptidase	efficacy,unspecified application	marimastat	4321	17381	117033
MMP13	matrix metallopeptidase 13	ENSMUSG00000050578	175555	3.477	2.42e-265	2.36e-263	Up	Extracellular Space	peptidase	diagnosis	marimastat,prinomastat	4322	17386	171052
NOTCH1	notch receptor 1	ENSMUSG00000026923	724.203	-1.361	1.85e-40	2.83e-39	Up	Plasma Membrane	transcription regulator	diagnosis,efficacy	OMP-52M51	4851	18128	25496
P2RX7	purinergic receptor P2X 7	ENSMUSG00000029468	342.251	1.073	8.84e-16	6.86e-15		Plasma Membrane	ion channel	diagnosis		5027	18439
PDGFC	platelet derived growth factor C	ENSMUSG00000028019	3562.73	1.488	3.61e-165	2.01e-163	Up	Extracellular Space	growth factor			56034	54635	79429
PPARG	peroxisome proliferator activated receptor gamma	ENSMUSG00000000440	501.153	2.935	5.88e-91	1.86e-89	Down	Nucleus	ligand-dependent nuclear receptor	diagnosis,efficacy,unspecified application	ajulemic acid,aleglitazar,alogliptin/metformin/pioglitazone,alogliptin/pioglitazone,amlodipine/telmisartan,aspirin/dipyridamole/telmisartan,balsalazide,bezafibrate,clopidogrel/telmisartan,exenatide/INS/metformin/pioglitazone,exenatide/INS/pioglitazone,farglitazar,GED-0507-34-levo,glimepiride/pioglitazone,glimepiride/rosiglitazone,hydrochlorothiazide/telmisartan,icosapent,inolitazone,INS/metformin…	5468	19016	25664
PPARGC1A	PPARG coactivator 1 alpha	ENSMUSG00000029167	1280.12	4.344	0	0	Down	Nucleus	transcription regulator	diagnosis,efficacy		10891	19017	83516
PRKAA2	protein kinase AMP-activated catalytic subunit alpha 2	ENSMUSG00000028518	606.289	-1.644	2.34e-53	4.44e-52	Down	Cytoplasm	kinase			5563	108079	78975
PRKAB2	protein kinase AMP-activated non-catalytic subunit beta 2	ENSMUSG00000038205	412.012	-1.387	9.29e-26	1.02e-24	Down	Cytoplasm	kinase			5565	108097	64562
PTCH1	patched 1	ENSMUSG00000021466	2173.55	-1.588	7.89e-144	3.79e-142	Up	Plasma Membrane	transmembrane receptor	efficacy		5727	19206	89830
PTH1R	parathyroid hormone 1 receptor	ENSMUSG00000032492	2634.7	-1.624	3.18e-149	1.58e-147	Down	Plasma Membrane	G-protein coupled receptor		abaloparatide,AZP-3601,PTH,raloxifene/teriparatide	5745	19228	56813
PTHLH	parathyroid hormone like hormone	ENSMUSG00000048776	107.887	4.025	8.03e-35	1.11e-33	Down	Extracellular Space	other		monoclonal antibody CAL	5744	19227	24695
REL	REL proto-oncogene, NF-kB subunit	ENSMUSG00000020275	329.183	1.075	6.54e-15	4.88e-14		Nucleus	transcription regulator			5966	19696	305584
S1PR3	sphingosine-1-phosphate receptor 3	ENSMUSG00000067586	720.931	4.853	6.65e-197	4.68e-195		Plasma Membrane	G-protein coupled receptor		fingolimod phosphate	1903	13610	306792
SLC39A8	solute carrier family 39 member 8	ENSMUSG00000053897	299.608	2.177	1.18e-46	1.97e-45		Extracellular Space	transporter			64116	67547	295455
SMAD3	SMAD family member 3	ENSMUSG00000032402	4786.84	1.553	4.29e-251	3.92e-249	Up	Nucleus	transcription regulator			4088	17127	25631
SOX9	SRY-box transcription factor 9	ENSMUSG00000000567	4984.63	-2.101	0	0	Down	Nucleus	transcription regulator	disease progression,prognosis		6662	20682	140586
SP7	Sp7 transcription factor	ENSMUSG00000060284	617.651	-3.121	6.3e-124	2.6e-122	Up	Nucleus	transcription regulator			121340	170574	300260
SPHK1	sphingosine kinase 1	ENSMUSG00000061878	151.484	1.705	1.91e-16	1.52e-15	Up	Cytoplasm	kinase	diagnosis,disease progression,prognosis,unspecified application	(2R,4S)-2-(hydroxymethyl)-1-(4-((4-(4-(trifluoromethyl)phenyl)thiazol-2-yl)amino)phenethyl)piperidin-4-ol,(3S,5R)-5-(hydroxymethyl)-1-[3-[4-[[4-[3-(trifluoromethyl)phenyl]-1,3-thiazol-2-yl]amino]phenyl]propyl]pyrrolidin-3-ol,PF543	8877	20698	170897
SPP1	secreted phosphoprotein 1	ENSMUSG00000029304	256999	2.095	0	0	Up	Extracellular Space	cytokine	diagnosis,efficacy,unspecified application		6696	20750	25353
TIMP3	TIMP metallopeptidase inhibitor 3	ENSMUSG00000020044	104225	-2.88	0	0	Down	Extracellular Space	other	diagnosis,prognosis,unspecified application		7078	21859	25358
TLR2	toll like receptor 2	ENSMUSG00000027995	763.593	-1.04	4.76e-30	5.78e-29	Up	Plasma Membrane	transmembrane receptor	diagnosis,efficacy,unspecified application	OM 174 lipid,tomaralimab,XS15	7097	24088	310553
TLR4	toll like receptor 4	ENSMUSG00000039005	4172.84	1.443	7.78e-169	4.44e-167		Plasma Membrane	transmembrane receptor	efficacy	eritoran,GSK1795091,OM 174 lipid,resatorvid	7099	21898	29260
TNFRSF1B	TNF receptor superfamily member 1B	ENSMUSG00000028599	2408.97	2.517	2.86e-252	2.62e-250	Up	Plasma Membrane	transmembrane receptor	efficacy,safety	BI-1808,HFB200301	7133	21938	156767
VEGFB	vascular endothelial growth factor B	ENSMUSG00000024962	599.43	1.09	2.37e-25	2.58e-24	Up	Extracellular Space	growth factor	efficacy,prognosis	aflibercept,aflibercept/bevacizumab,aflibercept/irinotecan	7423	22340	89811
VEGFC	vascular endothelial growth factor C	ENSMUSG00000031520	376.863	3.943	3.39e-101	1.16e-99	Up	Extracellular Space	growth factor	diagnosis,disease progression,efficacy,prognosis	VGX-100	7424	22341	114111
